# Supplementary material for: Genetic Diversity and Ecological Niche Modelling of Wild Barley: Refugia, Large-Scale Post-LGM Range Expansion and Limited Mid-Future Climate Threats?
Source: PLoS One. 2014 Feb 5;9(2):e86021. doi: 10.1371/journal.pone.0086021 (PMC3914776; doi:10.1371/journal.pone.0086021)
Supplement: Table S1 — Geographic coordinates, environmental and genetic data for 256 wild barley accessions. (XLSX) [file pone.0086021.s001.xlsx]

## Sheet: Complete data
Supporting information Table S1. Geographic coordinates, environmental and genetic data for 256 wild barley accessions.
Accession a	Geographic data		Environment/bioclimatic data																				BOPAs 1 and 2 SNPs
			Point data from WorldClim; temperature units = Celsius, precipitation units = mm, altitude units = m; see www.worldclim.org/ for further information on variables																				Chromosome position and SNP reference. Prefix '11_' refers to BOPA1, '12_' refers to BOPA2. A value of 'U|0.00' indicates that the marker is not mapped
																							1H|0.00	1H|0.00	1H|0.75	1H|0.77	1H|0.95	1H|1.51	1H|1.51	1H|3.75	1H|8.77	1H|18.05	1H|18.05	1H|20.82	1H|20.89	1H|23.86	1H|23.86	1H|26.11	1H|33.61	1H|35.45	1H|40.99	1H|42.52	1H|42.52	1H|42.52	1H|43.28	1H|47.47	1H|47.47	1H|47.47	1H|49.34
	Longitude East	Latitude North	Annual mean temperature	Mean diurnal range	Isothermality	Temperature seasonality	Max. temperature of warmest month	Min. temperature of coldest month	Temperature annual range	Mean temperature of wettest quarter	Mean temperature of driest quarter	Mean temperature of warmest quarter	Mean temperature of coldest quarter	Annual precipitation	Precipitation of wettest month	Precipitation of driest month	Precipitation seasonality	Precipitation of wettest quarter	Precipitation of driest quarter	Precipitation of warmest quarter	Precipitation of coldest quarter	Altitude	11_20479	11_20440	11_11223	11_21354	11_10460	11_20502	11_21067	11_10419	11_21226	11_10030	11_20371	11_20712	11_10873	11_10186	11_10757	11_10744	11_20617	11_10814	11_10764	11_20514	11_10275	11_10597	11_21134	11_10259	11_10526	11_10294	11_10957
WBDC001	36.7	36.2167	16.8875	11.625	36.788	798.197	33.9	2.3	31.6	7.01667	26.25	26.3667	7.01667	536	104	0	88.5819	297	7	7	297	433	G\G	G\G	G\G	C\C	A\A	A\A	G\G	A\A	G\G	G\G	A\A	G\G	G\G	A\A	C\C	G\G	G\G	C\C	G\G	A\A	G\G	A\A	G\G	G\G	G\G	A\A	G\G
WBDC002 ^	37.4408	35.7142	18.2667	14.4167	39.3898	851.201	38.3	1.7	36.6	7.68333	28.05	28.5	7.68333	231	43	0	88.7723	123	1	2	123	314	G\G	G\G	G\G	C\C	A\A	A\A	G\G	A\A	A\A	A\A	A\A	A\A	G\G	A\A	C\C	G\G	G\G	C\C	G\G	A\A	G\G	A\A	G\G	G\G	G\G	A\A	G\G
WBDC004	36.5381	35.965	17.8375	11.4917	36.5977	788.687	34.3	2.9	31.4	7.93333	27.0167	27.05	7.93333	557	112	0	93.6401	327	6	8	327	304	G\G	G\G	G\G	G\G	A\A	A\A	A\A	G\G	G\G	A\A	A\A	A\A	G\G	A\A	C\C	G\G	G\G	C\C	G\G	A\A	G\G	A\A	G\G	G\G	G\G	A\A	G\G
WBDC006 ^	36.1667	32.3	16.5208	13.5417	45.2899	643.133	32.1	2.2	29.9	8.21667	23.7833	23.7833	8.21667	189	42	0	107.686	116	0	0	116	733	G\G	G\G	G\G	C\C	A\A	A\A	G\G	A\A	G\G	G\G	A\A	G\G	G\G	A\A	C\C	G\G	G\G	C\C	G\G	G\G	G\G	A\A	G\G	G\G	G\G	G\G	A\A
WBDC007	35.9167	32.3333	16.1625	11.0583	40.5067	643.658	30.2	2.9	27.3	7.96667	23.3667	23.3667	7.96667	372	85	0	112.698	239	0	0	239	899	G\G	G\G	G\G	C\C	A\A	A\A	G\G	A\A	G\G	G\G	A\A	G\G	G\G	A\A	C\C	G\G	G\G	C\C	G\G	G\G	G\G	A\A	A\A	G\G	G\G	G\G	A\A
WBDC008 ^	35.6167	32.6667	22.0958	12.6917	45.1661	629.778	36.8	8.7	28.1	14.15	29.1667	29.3833	14.15	368	89	0	110.488	236	0	1	236	-195	A\A	G\G	A\A	G\G	A\A	A\A	G\G	G\G	A\A	G\G	A\A	G\G	G\G	A\A	C\C	G\G	G\G	C\C	G\G	G\G	G\G	A\A	G\G	G\G	G\G	A\A	A\A
WBDC009	35.75	31.5333	18.2417	13.1667	47.1924	590.28	32.6	4.7	27.9	10.5333	24.7333	24.7333	10.5333	250	63	0	112.604	156	0	0	156	531	G\G	G\G	G\G	C\C	A\A	A\A	G\G	G\G	A\A	G\G	-	G\G	G\G	A\A	C\C	G\G	G\G	C\C	G\G	A\A	G\G	A\A	G\G	G\G	G\G	A\A	G\G
WBDC010 ^	65.7333	36.6667	16.6417	13	33.1633	955.857	37.8	-1.4	39.2	6.51667	28.5833	28.5833	4.63333	214	43	0	95.6066	117	0	0	102	352	G\G	G\G	A\A	G\G	G\G	A\A	G\G	G\G	G\G	A\A	A\A	G\G	G\G	A\A	C\C	G\G	G\G	C\C	G\G	A\A	G\G	A\A	G\G	G\G	G\G	G\G	G\G
WBDC011	43.5167	36	20.5958	15.125	37.6244	947.462	43	2.8	40.2	10.3	32.3	32.3	9.15	406	74	0	92.1988	214	0	0	202	249	G\G	G\G	G\G	G\G	A\A	A\A	G\G	G\G	A\A	G\G	A\A	G\G	G\G	A\A	C\C	G\G	G\G	C\C	G\G	A\A	G\G	A\A	G\G	G\G	G\G	A\A	A\A
WBDC013	44.8333	35.5333	18.9958	12.825	32.8846	995.176	40.1	1.1	39	7.88333	31.0667	31.0667	6.85	572	125	0	102.242	340	0	0	317	760	G\G	G\G	G\G	G\G	A\A	A\A	G\G	A\A	A\A	G\G	A\A	G\G	G\G	A\A	C\C	G\G	G\G	C\C	G\G	A\A	G\G	A\A	G\G	G\G	G\G	A\A	G\G
WBDC014	69	35.75	10.8917	10.7333	30.7545	863.412	28.8	-6.1	34.9	5.43333	20.6333	21.6167	7.40149e-17	542	137	0	103.825	340	3	4	188	1858	G\G	G\G	G\G	C\C	A\A	A\A	G\G	G\G	G\G	G\G	A\A	G\G	G\G	A\A	C\C	G\G	G\G	C\C	G\G	A\A	G\G	A\A	G\G	G\G	G\G	G\G	G\G
WBDC015 ^	62.1833	34.35	16.075	15.4667	39.5567	893.991	36.4	-2.7	39.1	7.06667	27.35	27.35	5.13333	265	60	0	113.978	171	0	0	150	932	G\G	G\G	G\G	C\C	G\G	A\A	G\G	A\A	A\A	G\G	A\A	G\G	G\G	G\G	C\C	G\G	G\G	C\C	G\G	A\A	G\G	A\A	G\G	G\G	G\G	A\A	G\G
WBDC016 ^	48.85	32	25.5917	15.4667	38.9589	923.688	46.6	6.9	39.7	13.7667	36.35	36.35	13.7667	353	82	0	105.222	209	0	0	209	47	G\G	G\G	G\G	C\C	A\A	A\A	G\G	A\A	A\A	G\G	A\A	G\G	G\G	A\A	A\A	G\G	G\G	C\C	G\G	G\G	G\G	A\A	G\G	G\G	G\G	G\G	G\G
WBDC018 ^	63.1167	34.9833	14.2417	14.45	37.4352	879.439	35	-3.6	38.6	4.4	25.1167	25.1167	3.06667	357	91	0	106.663	218	0	0	177	960	G\G	G\G	G\G	G\G	A\A	A\A	G\G	G\G	A\A	G\G	A\A	G\G	-	A\A	C\C	G\G	G\G	G\G	A\A	G\G	G\G	G\G	G\G	G\G	G\G	G\G	A\A
WBDC019 ^	45.7167	36.75	11.8708	13.1417	33.6966	953.197	33.1	-5.9	39	4.86667	23.1667	23.4333	-0.166667	467	90	2	78.0586	219	7	12	172	1364	G\G	G\G	G\G	C\C	A\A	A\A	A\A	G\G	A\A	G\G	A\A	G\G	G\G	A\A	C\C	G\G	G\G	C\C	G\G	G\G	G\G	A\A	G\G	G\G	G\G	G\G	G\G
WBDC020	40.0333	36.85	17.8542	15.375	38.728	920.384	40.3	0.6	39.7	6.73333	28.8167	29.35	6.73333	381	73	0	83.6022	185	1	2	185	373	G\G	G\G	G\G	C\C	A\A	A\A	A\A	A\A	G\G	A\A	A\A	G\G	G\G	A\A	C\C	C\C	G\G	C\C	G\G	G\G	G\G	A\A	G\G	G\G	G\G	G\G	G\G
WBDC022	30.516	39.78	10.8125	11.3417	35.5538	771.949	28.2	-3.7	31.9	1.1	19.65	20.1167	1.1	398	51	9	40.0786	132	41	60	132	817	A\A	G\G	G\G	C\C	A\A	C\C	G\G	G\G	A\A	G\G	A\A	G\G	G\G	A\A	C\C	G\G	G\G	C\C	G\G	A\A	G\G	A\A	A\A	G\G	G\G	A\A	G\G
WBDC023 ^	48.45	33.5	15.075	15.5833	39.3519	871.854	37.5	-2.1	39.6	5.58333	26.0667	26.0667	4.78333	439	83	0	86.6951	206	1	1	202	1466	G\G	G\G	G\G	C\C	A\A	A\A	G\G	G\G	A\A	A\A	A\A	A\A	G\G	A\A	C\C	G\G	G\G	C\C	G\G	G\G	G\G	A\A	G\G	G\G	G\G	A\A	G\G
WBDC024 ^	48.7167	31.2833	25.0333	15.55	40.3896	889.896	45.6	7.1	38.5	15.4833	35.5	35.5	13.6333	222	51	0	104.777	132	0	0	128	13	G\G	G\G	G\G	G\G	A\A	A\A	G\G	A\A	A\A	G\G	A\A	G\G	-	A\A	C\C	C\C	C\C	G\G	G\G	A\A	A\A	A\A	G\G	G\G	G\G	G\G	A\A
WBDC025 *	66.9	30.3	16.2125	16.625	43.6352	851.534	35.9	-2.2	38.1	7.75	15.65	26.7667	5.61667	253	53	0	94.6773	152	9	33	129	1554	G\G	G\G	G\G	C\C	A\A	A\A	G\G	G\G	A\A	G\G	A\A	G\G	G\G	A\A	C\C	G\G	G\G	C\C	G\G	A\A	G\G	A\A	G\G	G\G	G\G	A\A	G\G
WBDC026 ^	69.098	37.65	15.7792	13.6417	35.3411	911.842	36.6	-2	38.6	10.7333	25.45	27	4.25	390	85	0	89.1053	210	1	4	145	620	G\G	G\G	G\G	C\C	G\G	A\A	G\G	A\A	G\G	G\G	A\A	G\G	G\G	A\A	C\C	G\G	G\G	C\C	G\G	A\A	G\G	A\A	G\G	G\G	G\G	A\A	G\G
WBDC027 *	47	40.5	15.025	9.95	28.9244	884.633	33.4	-1	34.4	19.4167	4.11667	25.8	4.11667	372	55	16	41.5161	142	58	98	58	87	G\G	G\G	G\G	C\C	A\A	A\A	G\G	G\G	G\G	A\A	A\A	G\G	G\G	G\G	C\C	G\G	G\G	C\C	A\A	G\G	A\A	G\G	G\G	G\G	G\G	A\A	G\G
WBDC030	35.1833	33.0833	19.8583	9.25	42.2374	495.089	31.1	9.2	21.9	13.9	25.2667	25.6833	13.7833	670	181	0	114.157	447	0	4	377	188	G\G	G\G	G\G	G\G	A\A	A\A	G\G	A\A	A\A	A\A	A\A	G\G	G\G	A\A	A\A	G\G	G\G	C\C	G\G	A\A	A\A	A\A	G\G	G\G	G\G	A\A	G\G
WBDC031	35.0833	32.75	20.5708	9.70833	41.8463	532.073	32	8.8	23.2	14.0167	26.3667	26.8333	14.0167	529	140	0	116.11	347	0	3	347	31	G\G	G\G	G\G	C\C	A\A	C\C	G\G	G\G	A\A	G\G	A\A	G\G	G\G	A\A	A\A	G\G	G\G	C\C	G\G	A\A	G\G	A\A	G\G	G\G	G\G	A\A	A\A
WBDC032	35.1333	33	20.1625	9.45833	42.9924	489.23	31.2	9.2	22	14.25	25.5	25.95	14.1833	609	163	0	113.679	401	0	4	338	68	G\G	G\G	G\G	C\C	A\A	C\C	G\G	A\A	G\G	G\G	A\A	G\G	G\G	A\A	C\C	G\G	G\G	C\C	A\A	A\A	G\G	A\A	G\G	G\G	G\G	G\G	A\A
WBDC033	35.2167	31.2667	18.6583	12.3167	46.8314	558.581	32.3	6	26.3	11.4333	24.8667	24.8667	11.4333	246	57	0	112.176	153	0	0	153	553	G\G	G\G	G\G	C\C	A\A	A\A	G\G	G\G	A\A	G\G	A\A	A\A	G\G	A\A	C\C	G\G	G\G	C\C	G\G	G\G	A\A	A\A	G\G	G\G	G\G	G\G	A\A
WBDC034 ^	34.92	31.85	19.8458	11.6417	47.9081	510.287	32	7.7	24.3	13.4667	25.4167	25.6667	13.4667	514	131	0	116.459	338	0	1	338	174	G\G	G\G	G\G	C\C	A\A	A\A	G\G	A\A	A\A	G\G	A\A	A\A	G\G	A\A	C\C	G\G	G\G	C\C	G\G	A\A	G\G	A\A	G\G	G\G	G\G	A\A	G\G
WBDC035	34.59	31.43	19.6667	10.2833	44.9054	478.636	31	8.1	22.9	15.3667	25.0167	25.2333	13.6333	310	74	0	114.247	196	0	0	196	139	G\G	G\G	G\G	C\C	-	A\A	G\G	G\G	G\G	G\G	A\A	G\G	G\G	A\A	C\C	G\G	G\G	C\C	G\G	A\A	A\A	A\A	G\G	G\G	G\G	A\A	G\G
WBDC036 *	63	34.5667	6.75833	14.3667	36.7434	859.526	26.7	-12.4	39.1	-2.88333	17.1333	17.1333	-4.36667	327	62	0	91.3905	177	2	2	166	2262	A\A	G\G	G\G	G\G	A\A	A\A	A\A	A\A	G\G	G\G	A\A	G\G	G\G	A\A	C\C	G\G	G\G	C\C	G\G	A\A	G\G	A\A	G\G	G\G	G\G	A\A	G\G
WBDC037	35.5	32.9833	17.9458	9.40833	38.2453	594.327	31	6.4	24.6	10.5667	24.5833	24.6667	10.5667	687	176	0	112.115	450	0	2	450	661	G\G	G\G	G\G	C\C	G\G	C\C	G\G	A\A	A\A	G\G	A\A	G\G	G\G	A\A	C\C	G\G	C\C	C\C	G\G	A\A	G\G	A\A	A\A	G\G	G\G	G\G	A\A
WBDC038	35.2139	32.7722	19.95	9.91667	41.8425	554.699	32	8.3	23.7	13.15	26.05	26.3333	13.15	552	152	0	116.244	368	0	2	317	193	G\G	G\G	G\G	C\C	A\A	A\A	G\G	A\A	G\G	G\G	A\A	G\G	G\G	A\A	A\A	G\G	G\G	C\C	A\A	A\A	A\A	A\A	G\G	G\G	G\G	G\G	A\A
WBDC039	35.8333	32.0333	16.1042	11.4417	41.6061	639.952	30.5	3	27.5	7.98333	23.2	23.2667	7.98333	458	106	0	115.451	297	0	0	297	952	G\G	G\G	G\G	C\C	A\A	A\A	G\G	A\A	G\G	G\G	A\A	G\G	G\G	A\A	C\C	G\G	G\G	C\C	G\G	G\G	G\G	A\A	A\A	G\G	G\G	G\G	A\A
WBDC040 *	34.95	32.7	20.7708	9.575	42.1806	521.926	31.8	9.1	22.7	16.3	26.3833	26.9	14.3167	522	136	0	118.938	351	0	2	346	13	G\G	G\G	G\G	C\C	A\A	A\A	G\G	A\A	G\G	G\G	A\A	A\A	G\G	A\A	C\C	G\G	G\G	C\C	G\G	G\G	A\A	A\A	G\G	G\G	G\G	G\G	G\G
WBDC041 *	34.5667	31.6667	19.9958	9.75833	44.5586	462.756	30.7	8.8	21.9	16.0167	25.1167	25.5	14.25	430	107	0	117.365	285	0	1	277	34	G\G	G\G	G\G	C\C	A\A	A\A	G\G	A\A	A\A	G\G	A\A	A\A	G\G	A\A	C\C	G\G	G\G	C\C	G\G	G\G	A\A	A\A	G\G	G\G	G\G	G\G	A\A
WBDC043	35.5833	32.9833	19.85	10.6667	41.5045	590.739	33.4	7.7	25.7	12.5833	26.4833	26.65	12.5833	563	152	0	113.793	372	0	1	372	309	G\G	G\G	A\A	G\G	A\A	A\A	G\G	G\G	G\G	G\G	A\A	G\G	G\G	A\A	A\A	G\G	G\G	C\C	G\G	G\G	G\G	A\A	G\G	G\G	G\G	G\G	A\A
WBDC045	35.95	31.7	15.8333	12.4833	46.7541	584.261	29.3	2.6	26.7	8.03333	22.0833	22.1667	8.03333	240	55	0	113.338	151	0	0	151	705	A\A	G\G	G\G	G\G	G\G	A\A	G\G	G\G	A\A	G\G	A\A	A\A	G\G	G\G	A\A	G\G	G\G	C\C	G\G	G\G	G\G	A\A	G\G	G\G	G\G	G\G	A\A
WBDC046	35.9	32.4833	17.3208	10.0917	39.2672	632.82	30.1	4.4	25.7	9.31667	24.4333	24.4333	9.31667	391	88	0	110.923	248	0	0	248	661	A\A	G\G	G\G	G\G	A\A	A\A	G\G	G\G	G\G	G\G	A\A	G\G	G\G	A\A	C\C	G\G	G\G	C\C	G\G	G\G	G\G	A\A	G\G	G\G	G\G	G\G	G\G
WBDC047	36.0667	32.5333	17.3375	12.475	44.0813	632.758	31.9	3.6	28.3	9.26667	24.5167	24.5167	9.26667	273	60	0	109.371	172	0	0	172	581	A\A	G\G	G\G	G\G	A\A	A\A	G\G	G\G	G\G	A\A	A\A	G\G	G\G	A\A	C\C	G\G	G\G	C\C	G\G	G\G	G\G	A\A	G\G	G\G	G\G	G\G	A\A
WBDC048	44.4833	37.25	11.3208	11.0917	28.96	1017.19	31.8	-6.5	38.3	3.68333	23.2667	23.35	-1.53333	618	106	2	77.8968	299	9	15	240	1420	G\G	G\G	G\G	G\G	A\A	A\A	G\G	A\A	G\G	G\G	A\A	A\A	G\G	A\A	A\A	G\G	G\G	C\C	G\G	A\A	G\G	A\A	G\G	G\G	G\G	A\A	A\A
WBDC050 ^	38.8686	35.1617	18.175	14.45	39.3733	862.598	37.9	1.2	36.7	8.78333	28.6167	28.6167	7.46667	157	29	0	87.9031	77	0	0	72	474	G\G	G\G	G\G	C\C	A\A	A\A	G\G	G\G	-	A\A	A\A	A\A	G\G	G\G	C\C	G\G	G\G	C\C	G\G	G\G	G\G	A\A	G\G	G\G	G\G	A\A	G\G
WBDC051 ^	39.0333	34.7556	18.7417	14.5167	39.555	855.819	38.4	1.7	36.7	9.4	29.1333	29.1333	8.15	138	24	0	85.4011	65	0	0	62	433	G\G	G\G	G\G	G\G	A\A	A\A	G\G	G\G	A\A	A\A	A\A	A\A	G\G	A\A	C\C	G\G	G\G	C\C	G\G	A\A	G\G	A\A	A\A	-	G\G	G\G	G\G
WBDC052	36.0167	32.3167	16.45	11.8	42.1429	643.99	30.9	2.9	28	8.21667	23.6833	23.6833	8.21667	277	62	0	111.301	177	0	0	177	815	G\G	G\G	A\A	C\C	G\G	C\C	G\G	G\G	G\G	G\G	A\A	G\G	G\G	A\A	C\C	G\G	G\G	C\C	G\G	A\A	G\G	A\A	A\A	G\G	G\G	A\A	G\G
WBDC053 *	66.9	30.3	16.2125	16.625	43.6352	851.534	35.9	-2.2	38.1	7.75	15.65	26.7667	5.61667	253	53	0	94.6773	152	9	33	129	1554	G\G	G\G	A\A	C\C	G\G	A\A	G\G	A\A	G\G	G\G	A\A	G\G	G\G	A\A	C\C	G\G	G\G	C\C	G\G	A\A	G\G	A\A	G\G	G\G	G\G	A\A	G\G
WBDC054 ^	38.3561	34.5694	19	14.2833	39.7864	829.882	38.4	2.5	35.9	9.9	28.9667	28.9667	8.63333	131	22	0	84.1787	61	0	0	59	389	G\G	G\G	G\G	G\G	A\A	A\A	G\G	A\A	G\G	G\G	A\A	G\G	-	A\A	C\C	G\G	G\G	C\C	G\G	A\A	G\G	A\A	A\A	G\G	G\G	A\A	A\A
WBDC055 ^	35.8208	35.6056	19.1458	8.55833	36.1111	581.762	31.1	7.4	23.7	11.95	25.7667	26.2	11.95	863	199	2	91.4111	490	13	27	490	49	A\A	G\G	G\G	C\C	A\A	A\A	A\A	A\A	A\A	A\A	A\A	G\G	G\G	A\A	C\C	G\G	G\G	C\C	G\G	G\G	G\G	A\A	A\A	G\G	G\G	A\A	G\G
WBDC056	37.1167	36.7167	16.3667	11.9833	35.039	853.568	35.2	1	34.2	5.9	26.6	26.6	5.9	520	96	1	85.0883	273	6	6	273	731	G\G	G\G	G\G	C\C	A\A	C\C	G\G	A\A	A\A	G\G	A\A	A\A	G\G	A\A	C\C	G\G	G\G	C\C	G\G	A\A	G\G	A\A	G\G	G\G	G\G	A\A	G\G
WBDC057 ^	36.8361	33.6542	16.525	14.9833	44.5933	715.372	34.6	1	33.6	7.48333	25.0833	25.0833	7.48333	113	23	0	92.7397	63	0	0	63	664	G\G	G\G	G\G	G\G	A\A	A\A	G\G	G\G	G\G	A\A	A\A	G\G	G\G	G\G	C\C	G\G	G\G	C\C	G\G	A\A	G\G	A\A	G\G	G\G	G\G	A\A	G\G
WBDC058 *	34.0167	34.9889	19.0167	10.6833	40.1629	604.774	33.2	6.6	26.6	12.0333	26.3333	26.45	11.95	464	121	0	100.813	274	4	7	206	84	G\G	G\G	G\G	C\C	A\A	A\A	A\A	A\A	G\G	G\G	A\A	A\A	G\G	A\A	C\C	G\G	G\G	C\C	G\G	G\G	G\G	A\A	G\G	G\G	G\G	G\G	G\G
WBDC059	34.05	34.9833	19.2125	10.5417	40.2354	597.122	33.1	6.9	26.2	12.3167	26.4167	26.5667	12.2333	471	123	0	101.028	278	4	7	209	42	G\G	G\G	G\G	C\C	A\A	A\A	G\G	G\G	G\G	G\G	A\A	G\G	G\G	A\A	C\C	G\G	G\G	C\C	G\G	A\A	A\A	A\A	G\G	G\G	G\G	G\G	A\A
WBDC060 ^	27.1667	31.35	19.6208	8.475	42.1642	452.209	28.5	8.4	20.1	15.9	24.5	25.0167	14.0667	148	36	0	107.307	92	2	3	91	11	G\G	G\G	G\G	G\G	A\A	A\A	G\G	G\G	G\G	-	A\A	G\G	G\G	A\A	C\C	G\G	G\G	C\C	G\G	A\A	A\A	A\A	G\G	G\G	G\G	A\A	A\A
WBDC062	36.8417	36.3806	17.325	12.3833	38.2202	800.933	35.1	2.7	32.4	7.53333	26.8667	26.9667	7.53333	467	92	0	87.1561	251	4	4	251	278	G\G	G\G	G\G	C\C	A\A	A\A	G\G	A\A	A\A	G\G	-	G\G	G\G	A\A	C\C	G\G	G\G	C\C	G\G	G\G	G\G	A\A	A\A	G\G	G\G	A\A	G\G
WBDC063	36.6408	36.7164	16.8583	11.0167	34.8629	800.471	33.7	2.1	31.6	6.95	26.2667	26.4333	6.95	699	129	2	82.3355	367	14	17	367	476	G\G	G\G	G\G	G\G	A\A	A\A	G\G	A\A	G\G	G\G	A\A	A\A	G\G	A\A	C\C	G\G	G\G	C\C	G\G	G\G	G\G	A\A	A\A	G\G	G\G	G\G	G\G
WBDC064 ^	36.2444	35.7986	17.0125	10.6417	36.4441	745.874	32.5	3.3	29.2	7.76667	25.95	25.95	7.76667	986	213	3	91.5126	568	20	20	568	524	G\G	G\G	G\G	G\G	G\G	A\A	G\G	G\G	A\A	A\A	A\A	G\G	G\G	A\A	C\C	G\G	G\G	C\C	G\G	G\G	G\G	A\A	A\A	G\G	G\G	A\A	G\G
WBDC066	36.3958	33.775	10.65	10.8333	37.8788	675.705	26	-2.6	28.6	2.26667	18.5333	18.6167	2.26667	413	89	0	96.0913	242	0	2	242	1654	G\G	G\G	G\G	G\G	A\A	A\A	G\G	A\A	G\G	G\G	A\A	G\G	G\G	A\A	C\C	G\G	G\G	C\C	G\G	G\G	A\A	G\G	G\G	G\G	G\G	G\G	A\A
WBDC067 ^	36.3761	33.6961	13.3	13.1	41.5873	706.116	30.7	-0.8	31.5	4.53333	21.7333	21.7333	4.53333	272	59	0	98.2246	163	0	0	163	1253	G\G	G\G	G\G	G\G	A\A	A\A	G\G	A\A	G\G	G\G	A\A	G\G	G\G	A\A	C\C	G\G	G\G	C\C	A\A	A\A	A\A	A\A	G\G	G\G	G\G	G\G	G\G
WBDC068	36.715	32.8167	13.7792	11.675	38.5314	698.298	29.3	-1	30.3	4.9	21.6	21.6167	4.9	296	62	0	102.244	181	0	0	181	1429	G\G	G\G	G\G	C\C	G\G	A\A	G\G	A\A	G\G	G\G	A\A	G\G	G\G	A\A	C\C	G\G	G\G	C\C	G\G	G\G	G\G	A\A	G\G	G\G	G\G	A\A	G\G
WBDC069	36.1311	33.7506	10.4042	9.99167	36.7341	659.63	24.9	-2.3	27.2	2.16667	17.9833	18.2	2.16667	663	147	0	99.9822	394	1	2	394	1667	A\A	G\G	G\G	G\G	G\G	A\A	G\G	G\G	G\G	G\G	A\A	G\G	G\G	A\A	C\C	G\G	G\G	C\C	G\G	G\G	A\A	G\G	G\G	G\G	G\G	G\G	A\A
WBDC070 ^	35.8208	35.6056	19.1458	8.55833	36.1111	581.762	31.1	7.4	23.7	11.95	25.7667	26.2	11.95	863	199	2	91.4111	490	13	27	490	49	A\A	G\G	G\G	G\G	G\G	A\A	G\G	G\G	G\G	G\G	A\A	G\G	G\G	A\A	C\C	G\G	G\G	C\C	G\G	G\G	A\A	G\G	G\G	G\G	G\G	G\G	A\A
WBDC072	21.6333	32.7833	16.225	10.2667	45.2276	504.018	27.6	4.9	22.7	9.9	21.95	21.95	9.9	576	136	0	112.63	394	1	1	394	453	G\G	G\G	G\G	G\G	A\A	A\A	G\G	G\G	A\A	-	A\A	G\G	G\G	A\A	C\C	G\G	G\G	C\C	G\G	A\A	G\G	A\A	G\G	G\G	G\G	G\G	A\A
WBDC074	22.05	32.8	15.1625	10.425	45.9251	499.951	26.6	3.9	22.7	8.93333	20.85	20.85	8.93333	469	125	0	108.243	298	1	1	298	619	G\G	G\G	G\G	C\C	G\G	C\C	G\G	G\G	A\A	G\G	A\A	G\G	G\G	A\A	C\C	G\G	G\G	C\C	G\G	A\A	G\G	A\A	G\G	G\G	G\G	G\G	A\A
WBDC075	21.9167	32.7	14.3583	10.7	46.5217	502.823	26	3	23	8.05	20.05	20.05	8.05	404	104	0	106.828	258	1	1	258	763	G\G	G\G	G\G	G\G	A\A	A\A	G\G	G\G	G\G	G\G	-	G\G	G\G	A\A	C\C	G\G	G\G	C\C	G\G	A\A	G\G	A\A	G\G	G\G	G\G	A\A	A\A
WBDC078	40.8619	36.7719	18.5292	13.9583	36.636	913.837	40	1.9	38.1	7.56667	29.9667	29.9667	7.56667	367	76	0	88.0845	183	1	1	183	363	G\G	G\G	A\A	C\C	A\A	A\A	G\G	A\A	A\A	A\A	A\A	G\G	G\G	A\A	C\C	-	G\G	C\C	G\G	A\A	G\G	A\A	G\G	G\G	G\G	A\A	G\G
WBDC079 ^	35.8833	32.25	17.7833	11.75	42.7273	636.811	31.8	4.3	27.5	9.68333	24.9	24.9	9.68333	366	85	0	114.575	239	0	0	239	596	G\G	G\G	A\A	C\C	A\A	A\A	G\G	G\G	A\A	A\A	A\A	G\G	G\G	A\A	A\A	G\G	G\G	C\C	A\A	G\G	G\G	A\A	G\G	G\G	G\G	G\G	G\G
WBDC080	35.7833	32.5333	18.1833	10.05	39.7233	623.16	30.8	5.5	25.3	10.35	25.1833	25.2	10.35	450	103	0	111.974	287	0	0	287	534	G\G	G\G	G\G	C\C	A\A	A\A	G\G	A\A	G\G	A\A	A\A	G\G	G\G	A\A	C\C	G\G	G\G	C\C	G\G	G\G	G\G	A\A	G\G	G\G	G\G	G\G	A\A
WBDC083 ^	35.9167	32.1667	18.45	12.8667	44.9883	639.144	33.1	4.5	28.6	10.2667	25.5833	25.5833	10.2667	258	60	0	112.863	166	0	0	166	474	G\G	G\G	G\G	G\G	G\G	C\C	G\G	A\A	G\G	G\G	A\A	G\G	G\G	A\A	C\C	G\G	G\G	C\C	G\G	G\G	G\G	A\A	A\A	G\G	G\G	G\G	G\G
WBDC089	35.8	31.8333	16.3375	12.0917	44.2918	616.751	30.5	3.2	27.3	8.38333	23.0833	23.1833	8.38333	402	93	0	115.657	261	0	0	261	830	G\G	G\G	G\G	C\C	A\A	C\C	G\G	G\G	G\G	G\G	A\A	A\A	G\G	A\A	C\C	G\G	G\G	C\C	G\G	G\G	A\A	A\A	A\A	G\G	G\G	G\G	A\A
WBDC092 ^	36.2667	32.1167	17.2792	14.7083	46.8418	661.656	33.4	2	31.4	9.81667	24.5833	24.5833	8.65	137	34	0	107.955	84	0	0	82	609	G\G	G\G	A\A	C\C	A\A	A\A	G\G	G\G	A\A	G\G	A\A	A\A	G\G	G\G	A\A	G\G	G\G	C\C	G\G	G\G	G\G	A\A	G\G	G\G	G\G	G\G	A\A
WBDC093 ^	36.3667	32.05	17.3917	14.8333	46.6457	667.743	33.7	1.9	31.8	9.86667	24.7667	24.7667	8.66667	123	30	0	106.233	74	0	0	73	610	G\G	G\G	G\G	G\G	A\A	A\A	G\G	G\G	G\G	A\A	A\A	G\G	G\G	G\G	C\C	G\G	G\G	C\C	G\G	A\A	G\G	A\A	G\G	G\G	G\G	A\A	G\G
WBDC094 ^	35.7	31.4167	21.1625	13.725	47.1649	611.128	36.1	7	29.1	13.2	27.9333	27.9333	13.2	143	37	0	111.984	88	0	0	88	135	G\G	G\G	G\G	C\C	A\A	A\A	G\G	A\A	G\G	G\G	A\A	G\G	G\G	A\A	C\C	G\G	G\G	C\C	G\G	A\A	G\G	A\A	A\A	G\G	G\G	G\G	G\G
WBDC095 ^	35.6167	31.1833	19.1417	12.75	46.1957	588.719	33.3	5.7	27.6	11.4667	25.6833	25.6833	11.4667	198	48	0	111.558	122	0	0	122	476	G\G	G\G	G\G	G\G	A\A	A\A	G\G	G\G	G\G	G\G	A\A	G\G	G\G	A\A	C\C	G\G	G\G	C\C	G\G	A\A	G\G	A\A	G\G	G\G	G\G	G\G	G\G
WBDC097	35.8333	31.2833	16.5458	12.075	44.5572	602.738	30.5	3.4	27.1	8.71667	23.2667	23.2667	8.71667	283	69	0	115.835	184	0	0	184	864	G\G	G\G	G\G	C\C	A\A	A\A	G\G	A\A	G\G	G\G	A\A	G\G	G\G	A\A	C\C	G\G	G\G	C\C	G\G	G\G	G\G	A\A	G\G	G\G	G\G	A\A	A\A
WBDC100	35.6167	30.7667	15.5333	11.2833	42.9024	586.416	29.3	3	26.3	7.98333	22.1833	22.1833	7.98333	300	64	0	112.169	184	0	0	184	1111	G\G	G\G	G\G	G\G	A\A	C\C	G\G	A\A	G\G	G\G	A\A	G\G	G\G	A\A	C\C	G\G	G\G	C\C	G\G	A\A	A\A	A\A	G\G	G\G	G\G	A\A	G\G
WBDC101	35.5667	30.7	16.075	11.2667	43.3333	581.329	29.7	3.7	26	8.56667	22.6667	22.6667	8.56667	259	56	0	111.398	158	0	0	158	1033	G\G	G\G	G\G	G\G	A\A	A\A	G\G	A\A	G\G	G\G	A\A	G\G	G\G	A\A	C\C	G\G	G\G	C\C	A\A	A\A	G\G	A\A	G\G	G\G	G\G	A\A	G\G
WBDC102	35.5667	30.5833	15.0042	11.6917	43.789	587.202	29	2.3	26.7	7.41667	21.7	21.7	7.41667	256	57	0	113.355	161	0	0	161	1159	G\G	G\G	G\G	G\G	A\A	A\A	G\G	A\A	A\A	G\G	A\A	G\G	G\G	A\A	C\C	G\G	G\G	C\C	A\A	A\A	G\G	A\A	G\G	G\G	G\G	A\A	G\G
WBDC104 ^	35.6167	31.1833	19.1417	12.75	46.1957	588.719	33.3	5.7	27.6	11.4667	25.6833	25.6833	11.4667	198	48	0	111.558	122	0	0	122	476	A\A	G\G	G\G	C\C	A\A	A\A	G\G	A\A	G\G	G\G	A\A	G\G	G\G	A\A	C\C	G\G	G\G	-	G\G	G\G	G\G	A\A	G\G	G\G	G\G	A\A	G\G
WBDC105	35.8333	32.65	18.3292	11.1417	42.044	618.688	31.9	5.4	26.5	10.5667	25.35	25.35	10.5667	418	96	0	111.077	266	0	0	266	464	A\A	G\G	A\A	C\C	A\A	C\C	G\G	G\G	G\G	G\G	A\A	A\A	G\G	A\A	C\C	C\C	G\G	C\C	G\G	A\A	G\G	A\A	G\G	G\G	G\G	G\G	G\G
WBDC106 ^	36.7367	34.935	17.4208	12.7917	40.3523	741.649	34.6	2.9	31.7	8.26667	26.2333	26.2333	8.26667	419	92	0	97.3552	246	2	2	246	395	G\G	G\G	G\G	C\C	A\A	A\A	G\G	G\G	G\G	G\G	A\A	A\A	G\G	A\A	C\C	G\G	G\G	C\C	A\A	G\G	G\G	A\A	G\G	G\G	G\G	A\A	G\G
WBDC107	36.725	34.7525	16.6167	12.1	40.0662	716.698	32.6	2.4	30.2	7.7	25.0333	25.0333	7.7	432	96	0	99.4725	261	1	1	261	493	G\G	G\G	G\G	G\G	A\A	A\A	G\G	A\A	G\G	G\G	A\A	G\G	G\G	A\A	C\C	G\G	G\G	C\C	G\G	A\A	G\G	A\A	G\G	G\G	G\G	A\A	G\G
WBDC108 ^	36.7133	33.9383	12.6458	12.775	40.4272	701.892	30.1	-1.5	31.6	5.81667	21.2	21.2	4.06667	159	29	0	80.4611	78	0	0	78	1377	G\G	G\G	G\G	G\G	A\A	A\A	G\G	A\A	G\G	G\G	A\A	G\G	G\G	A\A	C\C	G\G	G\G	C\C	G\G	A\A	A\A	A\A	G\G	G\G	G\G	G\G	G\G
WBDC109	36.7228	32.7675	13.3042	11.375	37.5413	705.76	28.7	-1.6	30.3	4.35	21.2	21.2333	4.35	311	65	0	101.894	189	0	0	189	1528	G\G	G\G	G\G	C\C	A\A	A\A	G\G	A\A	G\G	G\G	A\A	G\G	G\G	A\A	C\C	G\G	G\G	C\C	G\G	A\A	A\A	A\A	A\A	G\G	G\G	G\G	G\G
WBDC111	36.5442	33.8444	11.075	11.4333	38.6261	686.024	27.1	-2.5	29.6	2.61667	19.2167	19.2167	2.61667	302	62	0	91.8659	171	0	0	171	1602	G\G	G\G	G\G	G\G	A\A	A\A	G\G	A\A	G\G	G\G	A\A	G\G	G\G	A\A	C\C	G\G	G\G	C\C	G\G	G\G	A\A	G\G	G\G	G\G	G\G	G\G	A\A
WBDC112	36.5914	33.9767	11.6583	11.9333	39.1257	696.993	28.4	-2.1	30.5	3.13333	20.0667	20.0667	3.13333	243	48	0	86.6183	130	0	0	130	1522	G\G	G\G	G\G	C\C	A\A	A\A	G\G	G\G	-	G\G	A\A	G\G	G\G	A\A	A\A	G\G	G\G	C\C	G\G	G\G	G\G	A\A	G\G	G\G	G\G	G\G	A\A
WBDC113 ^	58.1667	37.9167	14.3417	13.2833	32.5572	1000.66	36	-4.8	40.8	14.1667	25.4167	26.7667	1.96667	254	46	2	72.7128	125	10	14	77	584	A\A	G\G	G\G	G\G	A\A	A\A	G\G	A\A	G\G	A\A	A\A	G\G	G\G	A\A	C\C	G\G	G\G	C\C	A\A	A\A	G\G	A\A	A\A	G\G	G\G	G\G	G\G
WBDC115 ^	55.8667	38.3333	16.5417	12.2167	32.7525	979.408	36.3	-1	37.3	10.1333	28.5833	28.5833	4.5	226	36	3	65.9245	98	11	11	87	207	G\G	G\G	G\G	C\C	A\A	A\A	G\G	A\A	A\A	G\G	A\A	G\G	G\G	A\A	C\C	G\G	G\G	C\C	A\A	G\G	G\G	A\A	G\G	G\G	G\G	G\G	G\G
WBDC117 ^	56.05	38.1667	15.4667	12.4667	33.156	976.15	35.4	-2.2	37.6	9.15	27.45	27.45	3.43333	237	39	3	67.3497	106	12	12	88	458	G\G	G\G	G\G	C\C	G\G	A\A	G\G	A\A	A\A	G\G	A\A	G\G	G\G	A\A	C\C	G\G	G\G	C\C	G\G	A\A	G\G	A\A	G\G	G\G	G\G	A\A	G\G
WBDC119	67.5833	40.0833	14.325	12.8167	33.7281	924.088	34.9	-3.1	38	9.05	24.2	25.7167	2.8	375	65	0	75.0854	172	7	10	139	599	G\G	G\G	G\G	C\C	A\A	A\A	G\G	A\A	A\A	G\G	A\A	G\G	G\G	A\A	C\C	G\G	G\G	C\C	A\A	A\A	G\G	A\A	G\G	G\G	G\G	G\G	A\A
WBDC120	67.5	39.4667	12.625	12.7	34.3243	884.327	32.6	-4.4	37	12.7667	22.1667	23.5667	1.61667	387	74	1	77.5377	184	9	11	132	993	A\A	G\G	G\G	G\G	A\A	A\A	A\A	A\A	G\G	G\G	A\A	G\G	G\G	A\A	C\C	G\G	G\G	C\C	G\G	A\A	G\G	A\A	G\G	G\G	G\G	G\G	A\A
WBDC121 ^	51.78	29.72	18.5958	14.4917	38.5417	857.126	38.4	0.8	37.6	9.25	28.3667	29.4167	8.15	287	65	0	109.359	179	1	2	174	1315	G\G	G\G	G\G	C\C	A\A	A\A	A\A	A\A	-	G\G	A\A	G\G	G\G	G\G	C\C	G\G	G\G	C\C	G\G	A\A	G\G	A\A	G\G	G\G	G\G	G\G	A\A
WBDC122	48.1667	32.8667	18.5375	16.025	39.4704	899.808	41	0.4	40.6	7.6	29.6167	29.6167	7.6	425	86	0	90.9801	212	0	0	212	1045	G\G	G\G	G\G	G\G	A\A	A\A	G\G	G\G	G\G	A\A	A\A	G\G	G\G	A\A	C\C	G\G	G\G	C\C	G\G	G\G	G\G	A\A	G\G	G\G	G\G	A\A	G\G
WBDC123 *	58.4667	36.4167	11.3708	14.7417	36.7623	901.797	32.6	-7.5	40.1	10.15	21.9667	22.3167	0.283333	244	53	1	82.7031	131	4	12	68	1456	G\G	G\G	G\G	G\G	A\A	A\A	G\G	G\G	A\A	G\G	A\A	A\A	G\G	A\A	C\C	G\G	G\G	C\C	G\G	A\A	G\G	A\A	G\G	G\G	G\G	A\A	G\G
WBDC125	66.4667	38.8	15.375	13.1	34.748	905.919	35.6	-2.1	37.7	10.3833	24.8	26.5	4.06667	253	56	0	88.8377	129	2	3	99	519	A\A	G\G	G\G	G\G	A\A	A\A	A\A	G\G	A\A	G\G	A\A	G\G	G\G	A\A	C\C	G\G	G\G	C\C	G\G	A\A	G\G	A\A	A\A	G\G	G\G	G\G	A\A
WBDC126	35.3167	33.45	19.9875	8.75833	39.8106	496.204	31.1	9.1	22	14.0667	25.4333	25.95	13.9333	769	201	0	109.297	497	2	6	425	138	G\G	G\G	G\G	C\C	A\A	A\A	G\G	G\G	A\A	G\G	A\A	G\G	G\G	A\A	A\A	G\G	G\G	C\C	G\G	G\G	G\G	A\A	G\G	G\G	G\G	G\G	G\G
WBDC128	36.1667	33.8417	11.05	10.5333	37.7539	669.131	26	-1.9	27.9	2.68333	18.8333	18.9333	2.68333	603	135	0	99.911	359	1	2	359	1527	G\G	G\G	G\G	G\G	G\G	A\A	G\G	G\G	G\G	G\G	A\A	G\G	G\G	A\A	C\C	G\G	G\G	C\C	G\G	A\A	A\A	A\A	A\A	G\G	G\G	G\G	A\A
WBDC130 ^	36.175	32.8336	17.3875	13.9417	46.1645	647.913	33.3	3.1	30.2	9.11667	24.7	24.75	9.11667	296	67	0	110.962	189	0	0	189	552	G\G	G\G	A\A	C\C	A\A	A\A	G\G	A\A	G\G	G\G	A\A	G\G	G\G	A\A	C\C	G\G	G\G	C\C	G\G	A\A	A\A	A\A	G\G	G\G	G\G	G\G	G\G
WBDC132	35.8667	33.4667	13.3958	9.375	34.8513	656.912	27.6	0.7	26.9	5.11667	20.9667	21.1333	5.11667	844	191	0	104.929	518	2	3	518	1331	G\G	G\G	G\G	C\C	A\A	A\A	G\G	G\G	G\G	A\A	A\A	G\G	G\G	G\G	C\C	G\G	G\G	C\C	G\G	G\G	A\A	A\A	G\G	G\G	G\G	A\A	A\A
WBDC133	35.8167	33.6167	14.3542	10.025	36.9926	642.391	28.9	1.8	27.1	6.3	21.8333	21.9	6.3	865	204	1	105.867	535	3	4	535	1170	G\G	G\G	G\G	C\C	A\A	A\A	A\A	G\G	G\G	G\G	A\A	G\G	G\G	A\A	C\C	G\G	G\G	C\C	G\G	A\A	G\G	A\A	G\G	G\G	G\G	G\G	G\G
WBDC134	35.7667	33.6167	14.1542	9.475	36.1641	630.737	28.1	1.9	26.2	6.25	21.45	21.55	6.25	923	217	1	106.073	572	3	4	572	1188	G\G	G\G	G\G	C\C	A\A	A\A	G\G	G\G	G\G	G\G	A\A	G\G	G\G	A\A	C\C	G\G	G\G	C\C	G\G	A\A	A\A	A\A	G\G	G\G	G\G	G\G	G\G
WBDC136	35.7667	33.5167	15.025	9.96667	37.7525	624.418	29.1	2.7	26.4	7.11667	22.2333	22.2333	7.11667	822	201	0	108.261	522	2	2	522	1057	A\A	G\G	G\G	G\G	A\A	A\A	G\G	A\A	G\G	G\G	A\A	G\G	G\G	A\A	C\C	G\G	G\G	C\C	G\G	A\A	A\A	A\A	G\G	G\G	G\G	A\A	G\G
WBDC137	35.8167	33.45	12.7583	8.81667	33.6514	648.757	26.5	0.3	26.2	4.58333	20.1667	20.3833	4.58333	894	202	0	104.991	549	2	3	549	1438	G\G	G\G	A\A	C\C	A\A	A\A	G\G	G\G	G\G	G\G	A\A	G\G	G\G	G\G	C\C	G\G	G\G	C\C	G\G	A\A	G\G	A\A	G\G	G\G	G\G	A\A	A\A
WBDC138	35.76	33.4233	14.2292	9.275	35.6731	633.107	27.9	1.9	26	6.18333	21.4833	21.55	6.18333	878	205	0	106.924	550	2	3	550	1196	A\A	G\G	G\G	G\G	A\A	A\A	G\G	A\A	G\G	G\G	A\A	A\A	G\G	A\A	C\C	G\G	G\G	C\C	G\G	-	G\G	A\A	G\G	G\G	G\G	G\G	G\G
WBDC139 ^	36.1	33.9333	15.2542	13.6083	41.4888	712.79	33.6	0.8	32.8	6.55	23.85	23.85	6.55	487	116	0	104.205	302	1	1	302	1034	G\G	G\G	G\G	C\C	A\A	A\A	G\G	A\A	G\G	G\G	A\A	G\G	G\G	A\A	C\C	G\G	G\G	C\C	G\G	G\G	G\G	A\A	G\G	G\G	G\G	G\G	G\G
WBDC141	36.0333	34.1333	9.3625	8.64167	32.1252	667.697	23.7	-3.2	26.9	1.31667	17.3333	17.3333	1.21667	936	208	0	98.3502	546	3	3	518	1895	G\G	G\G	G\G	G\G	G\G	A\A	G\G	G\G	G\G	G\G	A\A	G\G	G\G	A\A	C\C	G\G	G\G	C\C	G\G	A\A	G\G	A\A	A\A	G\G	G\G	G\G	G\G
WBDC142	36.0833	34.0167	15.3458	13.0083	40.651	706.134	33.2	1.2	32	6.78333	23.8833	23.8833	6.78333	586	138	0	102.269	355	2	2	355	1066	G\G	G\G	G\G	C\C	A\A	A\A	G\G	A\A	G\G	G\G	A\A	G\G	-	A\A	C\C	G\G	G\G	C\C	G\G	G\G	G\G	A\A	G\G	G\G	G\G	A\A	G\G
WBDC143	35.9	33.5667	12.7375	9.35833	34.7893	658.08	27	0.1	26.9	4.5	20.3333	20.5667	4.5	848	191	0	104.686	518	1	2	518	1397	G\G	G\G	G\G	C\C	A\A	A\A	G\G	G\G	A\A	G\G	A\A	G\G	-	A\A	C\C	G\G	G\G	C\C	G\G	A\A	G\G	A\A	G\G	G\G	G\G	G\G	G\G
WBDC145	36.0167	33.8	14.5583	13.0333	41.3757	689.894	32.1	0.6	31.5	6.01667	22.7333	22.75	6.01667	591	138	0	105.417	369	1	2	369	1074	A\A	G\G	A\A	G\G	G\G	A\A	G\G	G\G	G\G	A\A	A\A	G\G	G\G	A\A	C\C	G\G	G\G	C\C	G\G	A\A	G\G	A\A	G\G	G\G	G\G	A\A	G\G
WBDC146 ^	45.7	36.75	11.2417	13.0667	33.4186	954.696	32.5	-6.6	39.1	4.21667	22.55	22.8	-0.833333	468	91	2	77.988	220	7	12	169	1475	G\G	G\G	G\G	G\G	A\A	A\A	G\G	A\A	G\G	G\G	A\A	G\G	G\G	A\A	C\C	G\G	G\G	C\C	G\G	A\A	G\G	A\A	G\G	G\G	G\G	G\G	G\G
WBDC147	45.1667	37.5	12.0375	11.8917	31.8811	937.024	32.1	-5.2	37.3	10.6	23.1333	23.2167	0.233333	376	73	3	69.568	178	14	24	108	1289	G\G	G\G	G\G	G\G	A\A	A\A	G\G	G\G	G\G	G\G	A\A	G\G	A\A	A\A	C\C	G\G	G\G	C\C	G\G	A\A	G\G	A\A	A\A	G\G	G\G	G\G	G\G
WBDC148	45.4667	37.0667	11.5917	12.4833	32.6789	952.217	32.4	-5.8	38.2	9.58333	22.9	23.1167	-0.333333	420	83	2	73.9954	196	10	19	138	1327	G\G	G\G	G\G	G\G	A\A	A\A	G\G	A\A	A\A	G\G	A\A	G\G	-	A\A	C\C	G\G	G\G	C\C	G\G	A\A	G\G	A\A	A\A	G\G	G\G	G\G	G\G
WBDC149 *	45	38.0833	8.9875	11.5417	30.9428	958.977	29.1	-8.2	37.3	7.15	20.2167	20.4167	-3.15	388	73	5	64.0293	182	21	38	101	1670	G\G	G\G	G\G	G\G	A\A	A\A	G\G	A\A	G\G	G\G	A\A	G\G	G\G	A\A	C\C	G\G	G\G	C\C	G\G	A\A	G\G	A\A	A\A	G\G	G\G	G\G	G\G
WBDC150 ^	47.2	38.5	9.63333	11.4167	31.4509	858.44	29.9	-6.4	36.3	7.88333	19.7833	19.95	-0.883333	380	62	13	45.2509	156	49	59	80	1527	G\G	G\G	A\A	G\G	A\A	A\A	G\G	G\G	G\G	G\G	A\A	G\G	G\G	G\G	C\C	G\G	G\G	C\C	G\G	A\A	G\G	A\A	G\G	G\G	G\G	A\A	A\A
WBDC152 ^	51.25	35.5	16.65	13.0667	33.5043	950.11	36.9	-2.1	39	6.03333	28.15	28.15	4.78333	215	39	1	73.333	99	6	6	95	1035	G\G	G\G	G\G	G\G	A\A	A\A	G\G	G\G	G\G	G\G	A\A	G\G	G\G	A\A	C\C	G\G	G\G	C\C	G\G	A\A	G\G	A\A	G\G	G\G	G\G	A\A	G\G
WBDC153 *	49.8	34.0833	12.45	14.1833	32.089	1032.33	34.9	-9.3	44.2	-0.833333	24.5	24.5	-0.833333	299	56	1	87.953	151	3	3	151	1691	G\G	G\G	G\G	G\G	A\A	A\A	G\G	A\A	G\G	G\G	A\A	A\A	G\G	A\A	C\C	G\G	G\G	C\C	A\A	G\G	G\G	A\A	G\G	-	G\G	G\G	G\G
WBDC154	43	35.5833	20.7875	14.7917	37.4473	945.985	42.6	3.1	39.5	10.5667	32.4	32.4	9.23333	271	51	0	92.1408	138	0	0	132	222	G\G	G\G	A\A	C\C	A\A	A\A	G\G	G\G	A\A	G\G	A\A	A\A	G\G	A\A	C\C	G\G	G\G	C\C	G\G	G\G	G\G	A\A	G\G	-	G\G	G\G	G\G
WBDC155	42.1667	36.3333	19.9917	12.3333	32.8889	955.862	40.7	3.2	37.5	8.45	31.8667	31.8667	8.45	349	66	0	93.1713	178	0	0	178	350	G\G	G\G	G\G	C\C	A\A	A\A	G\G	G\G	A\A	G\G	A\A	G\G	G\G	G\G	C\C	G\G	G\G	C\C	G\G	G\G	G\G	A\A	G\G	G\G	G\G	A\A	G\G
WBDC156	41.65	36.4167	19.2125	11.4417	31.2614	958.742	39.3	2.7	36.6	7.7	31.1333	31.1333	7.7	415	78	0	90.826	211	0	0	211	543	G\G	G\G	G\G	G\G	A\A	A\A	G\G	G\G	G\G	A\A	A\A	G\G	G\G	A\A	C\C	G\G	G\G	C\C	G\G	G\G	G\G	A\A	G\G	G\G	G\G	A\A	G\G
WBDC157	43.4167	36.3833	19.3375	14.8917	36.8606	957.281	41.9	1.5	40.4	8.93333	31.2	31.2	7.81667	580	108	0	94.0385	315	0	0	292	422	G\G	G\G	A\A	C\C	A\A	A\A	G\G	A\A	A\A	G\G	A\A	G\G	G\G	G\G	C\C	G\G	G\G	C\C	G\G	G\G	G\G	A\A	G\G	G\G	G\G	A\A	G\G
WBDC158	43.2	35.3667	20.875	14.7667	37.1956	952.913	42.7	3	39.7	10.55	32.5167	32.5167	9.2	261	48	0	92.6644	133	0	0	130	263	G\G	G\G	G\G	G\G	G\G	A\A	A\A	G\G	A\A	A\A	A\A	G\G	-	G\G	A\A	G\G	G\G	C\C	G\G	G\G	G\G	A\A	G\G	-	G\G	G\G	G\G
WBDC159	36.7903	32.6844	13.1542	11.225	36.683	715.346	28.5	-2.1	30.6	4.06667	21.1333	21.1833	4.06667	311	65	0	101.601	188	0	0	188	1590	G\G	G\G	G\G	C\C	G\G	A\A	G\G	A\A	A\A	G\G	A\A	G\G	G\G	A\A	C\C	G\G	G\G	C\C	G\G	A\A	G\G	A\A	G\G	G\G	G\G	G\G	G\G
WBDC160 ^	36.5972	32.9625	16.3417	14.1167	44.673	679.829	33.3	1.7	31.6	7.66667	24.1667	24.1667	7.66667	215	46	0	103.176	131	0	0	131	831	A\A	G\G	G\G	G\G	G\G	A\A	G\G	G\G	A\A	G\G	A\A	G\G	G\G	A\A	C\C	G\G	G\G	C\C	G\G	A\A	A\A	A\A	G\G	G\G	G\G	A\A	A\A
WBDC161 ^	37.5833	36.65	16.85	13.3833	37.0729	869.893	36.7	0.6	36.1	6.16667	27.4333	27.4333	6.16667	359	70	0	88.4886	199	2	2	199	605	G\G	G\G	G\G	C\C	A\A	A\A	G\G	G\G	A\A	G\G	A\A	A\A	G\G	A\A	C\C	G\G	G\G	C\C	G\G	G\G	G\G	A\A	G\G	G\G	G\G	A\A	G\G
WBDC164	41.6403	37.0144	19.4417	12.1333	32.529	944.741	40.5	3.2	37.3	8.15	30.9	31.1667	8.15	478	85	0	86.7989	236	1	2	236	434	G\G	G\G	G\G	C\C	A\A	A\A	G\G	G\G	A\A	G\G	A\A	G\G	G\G	A\A	C\C	G\G	G\G	C\C	G\G	A\A	G\G	A\A	G\G	G\G	G\G	A\A	G\G
WBDC165	42.2119	37.2931	19.4125	12.6917	33.2243	941.892	41.3	3.1	38.2	8.15	31.0667	31.0667	8.15	666	117	0	87.5026	334	2	2	334	400	G\G	G\G	G\G	G\G	A\A	A\A	G\G	G\G	G\G	A\A	A\A	G\G	G\G	A\A	C\C	G\G	G\G	C\C	G\G	A\A	G\G	A\A	G\G	G\G	G\G	A\A	G\G
WBDC166 ^	40.4592	36.4522	17.1583	14.0667	36.348	934.758	38.7	0	38.7	5.91667	28.3	28.8333	5.91667	431	80	0	83.3194	208	3	4	208	692	G\G	G\G	A\A	G\G	G\G	A\A	G\G	A\A	A\A	A\A	A\A	G\G	G\G	A\A	C\C	G\G	G\G	C\C	G\G	A\A	G\G	A\A	G\G	G\G	G\G	A\A	G\G
WBDC167 ^	40.3639	36.3983	17.0458	14.175	36.5335	934.891	38.6	-0.2	38.8	5.78333	28.1833	28.6833	5.78333	423	78	0	83.1067	204	3	4	204	708	G\G	G\G	G\G	C\C	A\A	A\A	G\G	G\G	-	A\A	A\A	A\A	G\G	G\G	C\C	G\G	G\G	C\C	G\G	G\G	G\G	A\A	G\G	G\G	G\G	A\A	G\G
WBDC169	35.7833	33.5	15.025	9.96667	37.7525	624.418	29.1	2.7	26.4	7.11667	22.2333	22.2333	7.11667	822	201	0	108.261	522	2	2	522	1057	G\G	G\G	G\G	G\G	G\G	A\A	G\G	G\G	G\G	G\G	A\A	G\G	G\G	A\A	C\C	G\G	G\G	C\C	G\G	A\A	A\A	A\A	G\G	G\G	G\G	G\G	G\G
WBDC170	35.95	33.6333	12.1667	9.36667	34.8203	659.353	26.5	-0.4	26.9	3.93333	19.7833	20.05	3.93333	854	191	0	104.145	519	1	2	519	1442	G\G	G\G	G\G	G\G	A\A	A\A	G\G	G\G	G\G	G\G	A\A	G\G	G\G	A\A	C\C	G\G	G\G	C\C	G\G	G\G	G\G	A\A	G\G	G\G	G\G	A\A	A\A
WBDC171	35.85	33.5833	14.275	10.2667	37.1981	651.538	29.1	1.5	27.6	6.08333	21.85	21.9333	6.08333	781	183	0	105.929	485	2	3	485	1177	G\G	G\G	G\G	C\C	A\A	A\A	G\G	G\G	G\G	G\G	A\A	G\G	G\G	A\A	C\C	G\G	G\G	C\C	G\G	G\G	G\G	A\A	G\G	G\G	G\G	G\G	G\G
WBDC172 ^	48.4833	34.1	12.2417	15.15	40.1857	841.67	33.9	-3.8	37.7	9.4	22.5833	22.9167	2.25	360	63	0	83.8951	163	1	8	148	1790	G\G	G\G	G\G	C\C	A\A	C\C	G\G	G\G	A\A	G\G	A\A	G\G	G\G	G\G	A\A	G\G	G\G	C\C	G\G	G\G	G\G	A\A	G\G	G\G	G\G	A\A	G\G
WBDC173 ^	48.4833	34.1	12.2417	15.15	40.1857	841.67	33.9	-3.8	37.7	9.4	22.5833	22.9167	2.25	360	63	0	83.8951	163	1	8	148	1790	G\G	G\G	G\G	C\C	A\A	A\A	G\G	A\A	A\A	G\G	A\A	G\G	-	A\A	A\A	G\G	G\G	C\C	G\G	A\A	G\G	A\A	G\G	-	G\G	G\G	G\G
WBDC175 ^	47.7667	36.2667	11.3208	14.5083	36.9169	902.639	32.7	-6.6	39.3	-0.0166667	22	22.3333	-0.0166667	410	65	3	72.9291	172	11	12	172	1661	G\G	G\G	G\G	G\G	A\A	A\A	G\G	G\G	A\A	A\A	A\A	G\G	G\G	G\G	C\C	G\G	G\G	C\C	G\G	G\G	G\G	A\A	G\G	G\G	G\G	A\A	G\G
WBDC177	43.1333	36.35	19.8083	15.9667	39.0383	931.096	42.9	2	40.9	9.75	31.4167	31.4167	8.56667	457	94	0	91.6097	236	0	0	210	221	G\G	G\G	G\G	C\C	A\A	A\A	G\G	G\G	A\A	G\G	A\A	G\G	G\G	A\A	C\C	G\G	G\G	C\C	G\G	A\A	G\G	A\A	A\A	G\G	G\G	A\A	G\G
WBDC178	43.2833	36.0833	20.2167	15.5	38.2716	942.273	42.9	2.4	40.5	10.0167	31.9	31.9	8.83333	386	75	0	91.2629	199	0	0	183	258	G\G	G\G	G\G	C\C	G\G	A\A	G\G	A\A	G\G	G\G	A\A	G\G	G\G	G\G	C\C	G\G	G\G	C\C	G\G	A\A	G\G	A\A	G\G	G\G	G\G	G\G	G\G
WBDC179	20.9	32.5	17.7458	9.75833	44.1554	493.653	28.8	6.7	22.1	11.5667	23.3833	23.45	11.5667	430	110	0	115.253	296	1	3	296	279	G\G	G\G	G\G	C\C	A\A	C\C	G\G	G\G	G\G	G\G	A\A	G\G	G\G	A\A	C\C	G\G	G\G	C\C	G\G	G\G	G\G	A\A	G\G	G\G	G\G	G\G	A\A
WBDC182 ^	36.7167	32.3	15.9125	12.8583	41.0809	695.79	31.9	0.6	31.3	6.93333	23.6333	23.65	6.93333	215	46	0	106.897	133	0	0	133	1078	G\G	G\G	G\G	C\C	A\A	A\A	G\G	G\G	G\G	A\A	G\G	A\A	G\G	G\G	A\A	G\G	C\C	G\G	A\A	G\G	A\A	G\G	G\G	G\G	G\G	G\G	A\A
WBDC184	21.1667	32.3667	16.6292	10.525	45.1717	512.846	28.3	5	23.3	10.15	22.4167	22.4833	10.15	370	89	0	113.373	255	1	3	255	458	G\G	G\G	G\G	G\G	A\A	A\A	G\G	G\G	G\G	G\G	A\A	G\G	G\G	A\A	C\C	G\G	G\G	C\C	G\G	A\A	G\G	A\A	G\G	G\G	G\G	A\A	A\A
WBDC185	21.7167	32.7667	15.4875	10.425	44.9353	511.669	27.3	4.1	23.2	9.06667	21.3167	21.3167	9.06667	557	127	0	106.607	363	2	2	363	585	G\G	G\G	G\G	C\C	G\G	C\C	G\G	G\G	G\G	G\G	A\A	G\G	G\G	A\A	C\C	G\G	G\G	C\C	G\G	A\A	G\G	A\A	G\G	G\G	G\G	G\G	A\A
WBDC187 ^	37.4644	36.6911	17.1417	13.2667	37.0577	864.315	36.8	1	35.8	6.53333	27.65	27.65	6.53333	368	71	0	88.4688	204	2	2	204	533	G\G	G\G	G\G	C\C	A\A	A\A	G\G	A\A	A\A	G\G	A\A	G\G	G\G	G\G	C\C	G\G	G\G	C\C	G\G	A\A	G\G	A\A	G\G	G\G	G\G	A\A	G\G
WBDC188 ^	37.5183	36.8808	16.6167	13.0667	35.8974	886.101	36.8	0.4	36.4	5.83333	27.2667	27.5	5.83333	438	83	1	85.5	234	5	6	234	650	G\G	G\G	G\G	C\C	A\A	A\A	G\G	A\A	A\A	A\A	A\A	A\A	G\G	A\A	C\C	G\G	G\G	C\C	G\G	A\A	G\G	A\A	G\G	G\G	G\G	A\A	G\G
WBDC189 ^	37.6297	36.76	17.1708	13.6417	37.3744	874.712	37.4	0.9	36.5	6.46667	27.9333	27.9333	6.46667	364	72	0	88.564	202	2	2	202	523	G\G	G\G	G\G	C\C	A\A	C\C	G\G	A\A	A\A	G\G	A\A	G\G	G\G	A\A	C\C	G\G	G\G	C\C	G\G	A\A	G\G	A\A	G\G	G\G	G\G	A\A	G\G
WBDC191 ^	37.7225	36.8381	17.0708	13.7083	37.2509	881.459	37.6	0.8	36.8	6.31667	27.9667	27.9667	6.31667	381	76	0	88.2209	210	3	3	210	539	G\G	G\G	G\G	G\G	G\G	A\A	G\G	G\G	G\G	A\A	A\A	A\A	G\G	A\A	C\C	G\G	G\G	C\C	G\G	A\A	G\G	A\A	G\G	G\G	G\G	A\A	G\G
WBDC192 ^	37.6075	37.0353	16.0792	12.9583	35.3088	900.496	36.6	-0.1	36.7	5.18333	26.95	27.2333	5.18333	473	90	1	85.1276	250	5	7	250	744	G\G	G\G	G\G	C\C	G\G	A\A	G\G	G\G	G\G	G\G	A\A	A\A	G\G	A\A	C\C	G\G	G\G	C\C	G\G	G\G	G\G	A\A	G\G	G\G	G\G	A\A	G\G
WBDC193 ^	37.4672	37.3228	16.0542	12.675	34.726	902.165	36.4	-0.1	36.5	5.16667	26.9333	27.25	5.16667	542	104	1	84.6652	286	7	9	286	687	A\A	G\G	G\G	G\G	A\A	A\A	G\G	A\A	G\G	G\G	A\A	G\G	G\G	A\A	C\C	G\G	G\G	C\C	G\G	A\A	A\A	A\A	G\G	G\G	G\G	G\G	G\G
WBDC194	37.1856	36.9683	14.7833	12.05	34.233	880.664	34.2	-1	35.2	4.05	25.4	25.5	4.05	573	104	2	83.034	296	9	11	296	961	G\G	G\G	G\G	C\C	A\A	A\A	A\A	A\A	G\G	G\G	A\A	G\G	G\G	A\A	C\C	C\C	G\G	C\C	G\G	A\A	G\G	A\A	G\G	G\G	G\G	G\G	G\G
WBDC195 ^	37.2172	36.8053	16.5292	12.325	35.3152	866.326	35.8	0.9	34.9	5.95	26.9333	27	5.95	493	91	1	84.475	258	6	7	258	695	A\A	G\G	G\G	C\C	A\A	A\A	G\G	A\A	G\G	G\G	A\A	G\G	G\G	A\A	C\C	G\G	G\G	C\C	G\G	G\G	G\G	A\A	G\G	G\G	G\G	G\G	A\A
WBDC196	36.9322	36.9922	14.1375	11.625	33.7936	862.976	32.9	-1.5	34.4	3.53333	24.4667	24.5167	3.53333	653	120	2	83.1246	340	12	13	340	1030	A\A	G\G	G\G	G\G	A\A	C\C	G\G	G\G	G\G	G\G	A\A	G\G	-	A\A	C\C	G\G	G\G	C\C	G\G	A\A	G\G	A\A	G\G	G\G	G\G	A\A	G\G
WBDC197 ^	37.77	36.4839	17.2083	14.0167	38.4018	865.222	37.3	0.8	36.5	6.51667	27.7333	27.7333	6.51667	303	65	0	89.2169	169	2	2	169	528	A\A	G\G	G\G	C\C	A\A	A\A	G\G	A\A	G\G	G\G	A\A	A\A	G\G	A\A	C\C	G\G	G\G	C\C	G\G	A\A	A\A	A\A	G\G	G\G	G\G	A\A	G\G
WBDC198	36.4742	34.8225	16.7875	10.5917	38.0995	678.803	31.1	3.3	27.8	8.26667	24.65	24.7167	8.26667	736	160	0	100.836	449	2	7	449	533	G\G	G\G	G\G	C\C	G\G	A\A	G\G	A\A	G\G	A\A	A\A	G\G	G\G	A\A	C\C	G\G	G\G	C\C	G\G	A\A	G\G	A\A	G\G	G\G	G\G	A\A	G\G
WBDC199	36.6353	34.9064	17.4167	12.1	39.8026	720.938	33.7	3.3	30.4	8.46667	25.9	25.9	8.46667	501	110	0	99.5362	300	1	1	300	393	A\A	G\G	G\G	C\C	A\A	A\A	A\A	G\G	A\A	G\G	A\A	A\A	G\G	A\A	C\C	G\G	G\G	C\C	G\G	A\A	G\G	A\A	A\A	G\G	G\G	G\G	G\G
WBDC201 ^	36.8928	35.5639	17.1708	13.525	38.3144	844.362	36.6	1.3	35.3	6.78333	27.0333	27.4	6.78333	308	63	0	90.8467	173	2	3	173	453	G\G	G\G	G\G	C\C	A\A	A\A	G\G	A\A	A\A	G\G	A\A	G\G	G\G	A\A	C\C	C\C	G\G	C\C	G\G	G\G	G\G	A\A	G\G	G\G	G\G	A\A	G\G
WBDC202	36.5525	35.6003	16.5667	12.0333	36.5755	818.506	34.4	1.5	32.9	6.45	26.4833	26.4833	6.45	586	120	0	93.008	340	9	9	340	608	G\G	G\G	G\G	C\C	A\A	A\A	A\A	A\A	A\A	A\A	A\A	G\G	G\G	A\A	C\C	G\G	G\G	C\C	G\G	A\A	G\G	A\A	G\G	G\G	G\G	A\A	G\G
WBDC204 ^	57.1167	38.5833	16.2417	12.5	31.0174	1051.43	37.7	-2.6	40.3	9.95	27.8333	29.2333	3.25	209	33	2	66.0325	91	10	11	74	207	G\G	G\G	G\G	G\G	A\A	A\A	G\G	G\G	A\A	G\G	A\A	G\G	G\G	A\A	C\C	G\G	G\G	C\C	A\A	G\G	G\G	A\A	G\G	G\G	G\G	G\G	G\G
WBDC205 ^	48.2667	42.05	12.1125	8.35833	24.5112	878.93	31.3	-2.8	34.1	13.8167	23.0667	23.0667	1.83333	378	51	23	28.4751	130	73	73	93	140	G\G	G\G	G\G	C\C	A\A	A\A	G\G	G\G	G\G	G\G	A\A	G\G	G\G	A\A	C\C	G\G	G\G	C\C	A\A	A\A	A\A	A\A	G\G	G\G	G\G	A\A	A\A
WBDC207	71.1768	40.3433	14.0125	12.075	30.7252	1012.53	34.9	-4.4	39.3	8.85	24.4667	26.0667	1.01667	243	36	1	59.8224	96	9	16	84	540	G\G	G\G	G\G	C\C	A\A	A\A	G\G	A\A	G\G	G\G	A\A	A\A	G\G	A\A	C\C	G\G	G\G	C\C	A\A	A\A	G\G	A\A	G\G	G\G	G\G	A\A	A\A
WBDC208 ^	69.906	41.6142	11.1583	12.4	31.3924	989.099	32.5	-7	39.5	11.7667	21.65	23.2167	-1.3	560	85	5	61.0848	230	25	35	181	923	A\A	G\G	G\G	G\G	G\G	C\C	G\G	A\A	G\G	G\G	A\A	G\G	G\G	A\A	C\C	G\G	G\G	C\C	A\A	A\A	G\G	A\A	G\G	G\G	G\G	A\A	G\G
WBDC209 ^	68.3987	40.1257	15.5167	12.7667	33.3333	943.088	36.4	-1.9	38.3	10.2833	25.5333	27.0833	3.7	362	62	0	73.2812	163	7	10	136	387	G\G	G\G	G\G	C\C	G\G	A\A	G\G	G\G	A\A	G\G	A\A	G\G	G\G	A\A	C\C	G\G	G\G	C\C	G\G	A\A	G\G	A\A	G\G	G\G	G\G	A\A	G\G
WBDC210	67.68	39.9347	13.1125	12.675	33.7101	909.131	33.5	-4.1	37.6	7.81667	22.9	24.3333	1.78333	410	73	0	74.5241	188	9	12	145	848	G\G	G\G	G\G	G\G	A\A	A\A	G\G	A\A	G\G	G\G	A\A	A\A	G\G	A\A	C\C	G\G	G\G	C\C	G\G	A\A	G\G	A\A	G\G	G\G	G\G	G\G	G\G
WBDC212	67.0858	40.0103	13.7167	12.8	33.7731	922.322	34.1	-3.8	37.9	8.4	23.5833	25.0833	2.21667	354	64	0	77.4283	166	6	9	130	690	G\G	G\G	G\G	C\C	A\A	A\A	G\G	G\G	G\G	G\G	A\A	G\G	G\G	A\A	C\C	G\G	G\G	C\C	G\G	A\A	G\G	A\A	A\A	-	G\G	G\G	G\G
WBDC213	66.5563	39.55	13.8417	12.8833	34.1733	910.564	34	-3.7	37.7	8.63333	23.4833	25.05	2.5	312	62	0	82.4256	152	4	6	116	695	A\A	G\G	G\G	G\G	G\G	A\A	A\A	A\A	G\G	G\G	A\A	G\G	G\G	A\A	C\C	G\G	G\G	C\C	A\A	A\A	G\G	A\A	G\G	G\G	G\G	G\G	A\A
WBDC214	67.015	39.4	12.4583	12.7667	34.5045	882.079	32.3	-4.7	37	7.26667	21.9333	23.3333	1.46667	374	71	0	80.6135	181	6	9	131	1007	G\G	G\G	G\G	C\C	A\A	A\A	G\G	A\A	A\A	G\G	A\A	G\G	G\G	A\A	C\C	G\G	G\G	C\C	A\A	A\A	G\G	A\A	G\G	G\G	G\G	G\G	A\A
WBDC215 ^	56.2889	38.2844	13.2542	12.775	32.8406	999.537	33.9	-5	38.9	12.8167	24.5167	25.5333	0.916667	239	39	3	67.3443	109	13	16	80	911	G\G	G\G	G\G	C\C	A\A	A\A	G\G	A\A	A\A	G\G	A\A	G\G	G\G	A\A	C\C	G\G	G\G	C\C	A\A	G\G	G\G	A\A	G\G	G\G	G\G	G\G	G\G
WBDC216 ^	56.8475	38.725	16.8125	12.275	30.4591	1065	38.3	-2	40.3	10.3833	28.55	29.9667	3.66667	199	30	2	64.3566	84	9	10	73	56	G\G	G\G	G\G	G\G	G\G	A\A	A\A	A\A	A\A	A\A	A\A	G\G	G\G	A\A	C\C	G\G	G\G	C\C	A\A	A\A	G\G	A\A	A\A	-	G\G	G\G	G\G
WBDC218 *	73.657	43.0645	10.7625	12.4417	30.1251	1055.55	32	-9.3	41.3	11.55	21.9	23.4	-2.71667	340	52	8	47.6936	134	31	48	79	609	G\G	G\G	G\G	C\C	G\G	A\A	G\G	A\A	A\A	G\G	A\A	G\G	G\G	A\A	C\C	G\G	G\G	C\C	A\A	A\A	G\G	A\A	G\G	G\G	G\G	A\A	G\G
WBDC219	69.4643	42.3932	12.8667	13.1	31.6425	1044.44	35.2	-6.2	41.4	7.2	23.85	25.5833	-0.283333	451	68	2	65.4553	185	15	19	165	412	G\G	G\G	G\G	C\C	G\G	A\A	G\G	A\A	A\A	G\G	A\A	G\G	G\G	A\A	C\C	G\G	G\G	C\C	A\A	A\A	G\G	A\A	G\G	G\G	G\G	A\A	G\G
WBDC221	69.3333	40.1333	14.9875	12.2583	31.5936	986.489	36	-2.8	38.8	9.73333	25.3167	26.9667	2.51667	283	47	1	70.5019	124	7	10	100	420	G\G	G\G	G\G	C\C	A\A	A\A	G\G	G\G	A\A	G\G	A\A	G\G	G\G	A\A	C\C	G\G	G\G	C\C	G\G	A\A	G\G	A\A	G\G	G\G	G\G	A\A	G\G
WBDC222	69.3333	40.1333	14.9875	12.2583	31.5936	986.489	36	-2.8	38.8	9.73333	25.3167	26.9667	2.51667	283	47	1	70.5019	124	7	10	100	420	G\G	G\G	G\G	G\G	G\G	A\A	G\G	A\A	G\G	G\G	A\A	G\G	G\G	A\A	C\C	G\G	G\G	C\C	G\G	A\A	G\G	A\A	G\G	G\G	G\G	A\A	G\G
WBDC223	69	39.97	13.1292	12.2417	32.2149	942.645	33.8	-4.2	38	13.55	23.2167	24.6833	1.26667	433	73	1	70.9762	195	11	16	149	834	G\G	G\G	G\G	C\C	G\G	A\A	G\G	G\G	A\A	G\G	A\A	G\G	G\G	A\A	C\C	G\G	G\G	C\C	G\G	A\A	G\G	A\A	G\G	G\G	G\G	A\A	G\G
WBDC224	68.841	39.845	11.3583	12.1	32.1809	922.504	31.8	-5.8	37.6	11.55	21.3667	22.7	-0.216667	538	91	2	71.1523	249	15	22	179	1189	G\G	G\G	G\G	G\G	G\G	A\A	G\G	A\A	G\G	G\G	A\A	G\G	G\G	A\A	C\C	G\G	G\G	C\C	G\G	A\A	G\G	A\A	G\G	G\G	G\G	A\A	G\G
WBDC225	69.2	40.1167	14.2375	12.2583	31.9227	968.406	35.1	-3.3	38.4	8.95	24.4667	26.05	2.03333	341	56	1	69.6651	149	9	13	120	588	G\G	G\G	G\G	G\G	G\G	A\A	G\G	A\A	G\G	G\G	A\A	G\G	G\G	A\A	C\C	G\G	G\G	C\C	G\G	A\A	G\G	A\A	G\G	G\G	G\G	A\A	G\G
WBDC227 *	48.4703	38.8006	12.575	9.91667	26.6577	812.047	35.5	-1.7	37.2	13.8833	22.7333	22.7333	3	612	100	17	42.6565	241	82	82	141	637	G\G	G\G	G\G	C\C	A\A	A\A	G\G	G\G	G\G	G\G	A\A	G\G	G\G	A\A	A\A	G\G	G\G	C\C	G\G	G\G	A\A	G\G	G\G	G\G	G\G	A\A	G\G
WBDC228	49.1858	40.49	12.6125	8.60833	26.734	856.797	30.4	-1.8	32.2	16.2333	22.75	23.2	2.25	398	53	15	33.7422	139	60	73	85	518	G\G	G\G	G\G	C\C	G\G	C\C	G\G	A\A	G\G	G\G	A\A	G\G	G\G	A\A	A\A	G\G	G\G	C\C	G\G	G\G	A\A	G\G	G\G	G\G	G\G	A\A	A\A
WBDC229	48.8944	40.5347	11.4292	8.99167	28.0114	851.567	28.9	-3.2	32.1	9.98333	21.45	21.9167	1.11667	485	60	17	32.4742	165	75	90	105	795	G\G	G\G	G\G	G\G	G\G	A\A	G\G	A\A	G\G	G\G	A\A	G\G	G\G	A\A	A\A	G\G	G\G	C\C	G\G	G\G	A\A	G\G	G\G	G\G	G\G	A\A	A\A
WBDC231	48.7967	40.7111	10.025	9	28.3019	832.492	27.2	-4.6	31.8	13.95	19.75	20.2167	-0.0833333	510	60	21	31.56	177	90	106	101	1055	G\G	G\G	G\G	G\G	G\G	C\C	G\G	A\A	G\G	G\G	A\A	G\G	G\G	A\A	C\C	G\G	G\G	C\C	G\G	G\G	A\A	G\G	G\G	G\G	G\G	G\G	A\A
WBDC232	48.6339	40.6956	9.86667	9.13333	28.7212	826.403	27	-4.8	31.8	13.8167	19.4833	19.9667	-0.2	535	64	23	32.4682	188	96	115	102	1102	G\G	G\G	G\G	G\G	G\G	C\C	G\G	A\A	G\G	A\A	A\A	G\G	G\G	A\A	C\C	G\G	G\G	C\C	G\G	G\G	A\A	G\G	G\G	G\G	G\G	A\A	A\A
WBDC233	68.7	35.9333	15.375	13.7667	35.3899	922.182	36.2	-2.7	38.9	10.2333	26.7333	26.7333	3.83333	296	69	0	101.687	181	0	0	104	771	G\G	G\G	G\G	C\C	A\A	A\A	G\G	G\G	G\G	G\G	A\A	G\G	G\G	A\A	C\C	G\G	G\G	C\C	G\G	A\A	G\G	A\A	G\G	G\G	G\G	A\A	G\G
WBDC234	33.8833	35.15	19.3208	11.3917	41.4242	619.022	34	6.5	27.5	12.1667	26.85	26.95	12.1667	395	106	0	101.616	232	3	5	171	4	G\G	G\G	G\G	G\G	A\A	A\A	G\G	A\A	G\G	G\G	A\A	G\G	G\G	A\A	C\C	G\G	G\G	C\C	G\G	G\G	G\G	A\A	G\G	G\G	G\G	G\G	G\G
WBDC236 ^	35.6167	31.6	21.0208	13.4917	47.0093	609.443	35.8	7.1	28.7	13.1333	27.7667	27.7667	13.1333	181	46	0	111.887	113	0	0	113	163	G\G	G\G	G\G	C\C	A\A	A\A	G\G	G\G	G\G	G\G	A\A	G\G	G\G	A\A	C\C	G\G	G\G	C\C	G\G	A\A	A\A	A\A	G\G	G\G	G\G	G\G	A\A
WBDC237 ^	35.6167	31.5333	20.3958	13.375	47.0951	600.906	35	6.6	28.4	12.6	27.05	27.05	12.6	197	49	0	111.216	122	0	0	122	248	G\G	G\G	G\G	C\C	A\A	A\A	G\G	A\A	G\G	A\A	A\A	G\G	G\G	A\A	C\C	G\G	G\G	C\C	G\G	G\G	G\G	A\A	G\G	G\G	G\G	G\G	A\A
WBDC238	35.85	31.55	16.9375	12.9583	47.2932	586.899	30.9	3.5	27.4	9.2	23.3333	23.3667	9.2	242	60	0	113.032	152	0	0	152	636	G\G	G\G	G\G	C\C	A\A	A\A	G\G	A\A	G\G	G\G	A\A	G\G	G\G	A\A	C\C	G\G	G\G	C\C	G\G	A\A	G\G	A\A	A\A	G\G	G\G	G\G	G\G
WBDC240	35.9372	31.8779	16.0667	12.1167	42.9669	642.542	30.8	2.6	28.2	7.85	23.1667	23.2667	7.85	345	77	0	114.808	222	0	0	222	921	G\G	G\G	G\G	C\C	A\A	A\A	G\G	A\A	-	G\G	A\A	G\G	G\G	A\A	C\C	G\G	G\G	C\C	G\G	A\A	A\A	A\A	G\G	G\G	G\G	G\G	A\A
WBDC241 ^	36.2164	31.7804	16.3583	13.4667	45.4955	642.615	31.4	1.8	29.6	7.9	23.3667	23.4	7.9	156	35	0	110.989	98	0	0	98	764	A\A	G\G	A\A	C\C	A\A	A\A	G\G	A\A	A\A	G\G	A\A	G\G	G\G	A\A	C\C	G\G	G\G	C\C	G\G	A\A	G\G	A\A	G\G	G\G	G\G	A\A	A\A
WBDC242	35.8667	32.1167	17.675	12.0833	43.3094	638.142	32.1	4.2	27.9	9.55	24.75	24.8167	9.55	373	88	0	115.014	242	0	0	242	647	G\G	G\G	G\G	G\G	A\A	A\A	G\G	A\A	A\A	G\G	A\A	G\G	G\G	A\A	C\C	G\G	G\G	C\C	G\G	G\G	G\G	A\A	G\G	G\G	G\G	G\G	A\A
WBDC243	35.6667	32.0333	17.3708	11.6583	43.179	622.573	31.4	4.4	27	9.46667	24.2333	24.3167	9.46667	471	114	0	116.278	308	0	0	308	718	G\G	G\G	G\G	G\G	A\A	A\A	G\G	G\G	G\G	G\G	A\A	G\G	G\G	A\A	C\C	G\G	G\G	C\C	G\G	A\A	G\G	A\A	G\G	G\G	G\G	A\A	A\A
WBDC244	35.7094	32.0837	15.9042	10.9917	41.0137	632.644	29.9	3.1	26.8	7.88333	22.9167	22.9667	7.88333	471	110	0	115.213	304	0	0	304	993	G\G	G\G	G\G	C\C	G\G	A\A	G\G	G\G	A\A	G\G	A\A	G\G	G\G	A\A	C\C	G\G	G\G	C\C	G\G	G\G	G\G	A\A	A\A	G\G	G\G	A\A	G\G
WBDC246	35.75	32.6833	19.9708	11.9583	43.6436	625.839	34.3	6.9	27.4	12.1833	27.0833	27.0833	12.1833	403	98	0	112.074	261	0	0	261	259	A\A	G\G	G\G	C\C	A\A	A\A	G\G	A\A	G\G	G\G	A\A	A\A	G\G	A\A	C\C	G\G	G\G	C\C	G\G	G\G	G\G	A\A	A\A	G\G	G\G	G\G	G\G
WBDC247	35.7	32.3667	17.7167	10.2	40	623.634	30.6	5.1	25.5	9.86667	24.65	24.7	9.86667	501	119	0	113.638	325	0	0	325	651	G\G	G\G	G\G	G\G	A\A	A\A	G\G	A\A	A\A	G\G	A\A	A\A	G\G	A\A	C\C	G\G	G\G	C\C	G\G	G\G	G\G	A\A	G\G	G\G	G\G	A\A	G\G
WBDC248	35.85	32.5333	17.5208	9.49167	37.9667	629.005	29.8	4.8	25	9.58333	24.5833	24.6167	9.58333	430	97	0	111.004	271	0	0	271	639	G\G	G\G	A\A	C\C	A\A	A\A	G\G	A\A	A\A	A\A	A\A	G\G	G\G	A\A	C\C	G\G	G\G	C\C	G\G	A\A	G\G	A\A	G\G	G\G	G\G	A\A	G\G
WBDC250	35.9333	32.5833	17.8958	11.5917	42.7737	624.771	31.7	4.6	27.1	9.98333	24.9833	24.9833	9.98333	343	76	0	110.588	217	0	0	217	506	A\A	G\G	G\G	C\C	A\A	A\A	A\A	G\G	-	A\A	A\A	G\G	G\G	A\A	A\A	G\G	G\G	C\C	G\G	A\A	G\G	A\A	A\A	G\G	G\G	G\G	G\G
WBDC252	35.6833	32.2833	18.0792	10.9083	41.6349	624.29	31.5	5.3	26.2	10.2	25.0167	25.05	10.2	463	111	0	114.095	301	0	0	301	594	G\G	G\G	G\G	G\G	A\A	A\A	G\G	A\A	G\G	G\G	A\A	A\A	G\G	A\A	A\A	G\G	G\G	C\C	G\G	A\A	G\G	A\A	G\G	G\G	G\G	A\A	A\A
WBDC253	35.8167	32.35	15.15	10.1167	38.1761	643.336	28.8	2.3	26.5	7	22.3167	22.35	7	489	112	0	111.929	310	0	0	310	1109	G\G	G\G	G\G	C\C	A\A	A\A	G\G	G\G	G\G	G\G	A\A	G\G	G\G	A\A	C\C	G\G	G\G	C\C	G\G	G\G	G\G	A\A	A\A	G\G	G\G	A\A	G\G
WBDC255	35.6667	32.35	17.7167	10.2	40	623.634	30.6	5.1	25.5	9.86667	24.65	24.7	9.86667	501	119	0	113.638	325	0	0	325	651	G\G	G\G	G\G	G\G	A\A	A\A	G\G	G\G	G\G	G\G	A\A	A\A	G\G	A\A	C\C	G\G	G\G	C\C	G\G	A\A	G\G	A\A	A\A	G\G	G\G	A\A	G\G
WBDC257	35.7	31.1833	16.9	12.1833	44.4647	601.819	31.2	3.8	27.4	9.16667	23.6667	23.6833	9.16667	315	75	0	115.23	202	0	0	202	886	G\G	G\G	G\G	C\C	A\A	A\A	G\G	A\A	A\A	A\A	A\A	G\G	G\G	A\A	C\C	G\G	G\G	C\C	G\G	A\A	A\A	A\A	G\G	G\G	G\G	A\A	G\G
WBDC258	35.75	31.2833	16.4833	12.0333	44.0781	602.028	30.7	3.4	27.3	8.75	23.2833	23.2833	8.75	337	82	0	117.035	220	0	0	220	936	A\A	G\G	G\G	C\C	A\A	A\A	G\G	A\A	G\G	G\G	A\A	G\G	G\G	A\A	C\C	G\G	G\G	C\C	G\G	G\G	G\G	A\A	G\G	G\G	G\G	G\G	A\A
WBDC260	35.5	30.5	17.1292	11.9083	44.2689	591.072	31.1	4.2	26.9	9.48333	23.8333	23.8333	9.48333	183	39	0	109.051	109	0	0	109	912	G\G	G\G	G\G	C\C	A\A	C\C	G\G	A\A	G\G	G\G	A\A	G\G	G\G	A\A	C\C	G\G	G\G	C\C	G\G	G\G	A\A	A\A	G\G	G\G	G\G	A\A	G\G
WBDC265	35.6667	30.9333	17.7958	11.8083	44.3922	592.458	31.4	4.8	26.6	10.9667	24.3833	24.3833	10.0833	220	48	0	111.04	132	0	0	131	730	G\G	G\G	G\G	C\C	A\A	A\A	G\G	A\A	A\A	G\G	A\A	A\A	G\G	A\A	C\C	G\G	G\G	C\C	G\G	G\G	G\G	A\A	G\G	G\G	G\G	A\A	G\G
WBDC268 *	36.7562	31.7534	19.0417	14.9333	45.1158	708.105	35.9	2.8	33.1	11.1833	26.8667	26.8667	9.73333	59	15	0	104.236	35	0	0	35	516	G\G	G\G	G\G	G\G	A\A	A\A	G\G	G\G	G\G	A\A	A\A	G\G	G\G	G\G	C\C	G\G	G\G	C\C	G\G	A\A	G\G	A\A	G\G	G\G	G\G	A\A	G\G
WBDC269	35.8667	33.4167	9.20417	8.00833	30.9202	657.825	22.7	-3.2	25.9	1.08333	16.65	17	1.08333	908	198	1	101.39	542	4	4	542	2030	G\G	G\G	G\G	C\C	A\A	C\C	G\G	A\A	G\G	G\G	A\A	G\G	G\G	A\A	C\C	G\G	G\G	C\C	G\G	A\A	G\G	A\A	G\G	G\G	G\G	G\G	G\G
WBDC270	34.8667	31.6833	19.9917	11.4	47.3029	504.019	32	7.9	24.1	13.6667	25.5167	25.75	13.6667	431	110	0	116.045	279	0	0	279	168	G\G	G\G	G\G	C\C	G\G	C\C	G\G	G\G	A\A	A\A	A\A	G\G	G\G	A\A	C\C	G\G	C\C	G\G	A\A	A\A	A\A	A\A	A\A	G\G	G\G	G\G	A\A
WBDC271	34.4833	31.4333	19.7792	9.30833	43.0941	459.147	30.3	8.7	21.6	15.8167	24.9	25.2	14.0667	304	72	0	114.768	195	0	0	193	76	G\G	G\G	G\G	G\G	A\A	A\A	G\G	A\A	G\G	G\G	A\A	G\G	G\G	A\A	C\C	G\G	G\G	C\C	G\G	G\G	G\G	A\A	A\A	G\G	G\G	G\G	G\G
WBDC274	34.7667	30.8667	18.7417	11.85	45.4023	545.926	32.1	6	26.1	11.65	24.9167	24.9167	11.65	161	34	0	109.932	99	0	0	99	475	G\G	G\G	G\G	C\C	A\A	-	G\G	G\G	A\A	G\G	A\A	A\A	G\G	A\A	C\C	G\G	G\G	C\C	G\G	G\G	G\G	A\A	G\G	G\G	G\G	A\A	A\A
WBDC275 ^	34.55	31.5833	20.0042	9.64167	44.2278	461.955	30.6	8.8	21.8	16	25.1333	25.45	14.2333	369	89	0	115.753	241	0	1	235	44	G\G	G\G	G\G	C\C	A\A	A\A	G\G	G\G	G\G	G\G	A\A	G\G	G\G	A\A	C\C	G\G	G\G	C\C	G\G	G\G	A\A	A\A	G\G	G\G	G\G	G\G	G\G
WBDC277 ^	34.9333	32.15	20.1875	11.1917	47.4223	499.882	32.1	8.5	23.6	14.0167	25.6333	26.1833	14.0167	549	142	0	120.044	369	0	1	369	33	G\G	G\G	G\G	C\C	-	C\C	G\G	G\G	G\G	G\G	A\A	G\G	G\G	A\A	C\C	G\G	G\G	C\C	G\G	G\G	G\G	A\A	G\G	G\G	G\G	G\G	A\A
WBDC278	34.7667	31.8333	19.9375	10.975	46.9017	483.482	31.4	8	23.4	13.85	25.25	25.5833	13.85	492	123	0	117.879	324	0	1	324	58	G\G	G\G	G\G	G\G	A\A	C\C	G\G	A\A	G\G	G\G	A\A	A\A	-	A\A	C\C	C\C	G\G	C\C	G\G	A\A	A\A	A\A	A\A	G\G	G\G	G\G	A\A
WBDC279	34.7833	31.8167	19.9375	10.975	46.9017	483.482	31.4	8	23.4	13.85	25.25	25.5833	13.85	492	123	0	117.879	324	0	1	324	58	G\G	G\G	G\G	C\C	A\A	A\A	G\G	G\G	A\A	G\G	A\A	G\G	G\G	A\A	C\C	G\G	G\G	C\C	G\G	G\G	G\G	A\A	G\G	G\G	G\G	G\G	G\G
WBDC280	34.8333	32.0167	19.7333	11.1167	47.5071	482.26	31.2	7.8	23.4	13.6667	25.0333	25.5	13.6667	571	149	0	119.961	383	0	1	383	29	A\A	G\G	G\G	C\C	A\A	A\A	G\G	G\G	G\G	G\G	A\A	G\G	G\G	A\A	C\C	G\G	G\G	C\C	G\G	A\A	G\G	A\A	G\G	G\G	G\G	G\G	G\G
WBDC281	35.5833	33.0333	20.2792	10.775	41.9261	588.907	33.8	8.1	25.7	13.0333	26.9	27.1167	13.0333	556	150	0	113.002	366	0	2	366	222	G\G	G\G	G\G	C\C	A\A	A\A	G\G	G\G	G\G	G\G	A\A	A\A	G\G	A\A	C\C	G\G	G\G	C\C	G\G	A\A	G\G	A\A	G\G	G\G	G\G	G\G	G\G
WBDC283	35.1167	32.6	19.575	9.85	42.4569	543.94	31.2	8	23.2	12.8833	25.4833	25.8	12.8833	596	159	0	118.338	405	0	1	405	220	A\A	G\G	G\G	C\C	A\A	A\A	G\G	G\G	G\G	G\G	A\A	G\G	G\G	A\A	C\C	G\G	G\G	C\C	G\G	A\A	G\G	A\A	G\G	G\G	G\G	G\G	G\G
WBDC284 ^	35.6	32.6667	22.0958	12.6917	45.1661	629.778	36.8	8.7	28.1	14.15	29.1667	29.3833	14.15	368	89	0	110.488	236	0	1	236	-195	G\G	G\G	G\G	G\G	A\A	A\A	G\G	A\A	G\G	G\G	A\A	G\G	-	A\A	C\C	G\G	G\G	C\C	G\G	G\G	G\G	A\A	G\G	G\G	G\G	A\A	G\G
WBDC285	35.45	32.9833	17.1625	9.00833	36.9194	603.694	30.1	5.7	24.4	9.61667	23.9167	23.9667	9.61667	737	184	0	112.184	484	0	2	484	797	G\G	G\G	G\G	C\C	A\A	A\A	G\G	A\A	G\G	G\G	A\A	G\G	G\G	A\A	C\C	G\G	G\G	C\C	G\G	G\G	G\G	A\A	A\A	G\G	G\G	G\G	A\A
WBDC286	35.4667	32.9667	17.9458	9.40833	38.2453	594.327	31	6.4	24.6	10.5667	24.5833	24.6667	10.5667	687	176	0	112.115	450	0	2	450	661	G\G	G\G	G\G	C\C	G\G	C\C	G\G	A\A	A\A	G\G	A\A	G\G	G\G	A\A	C\C	G\G	C\C	C\C	G\G	A\A	G\G	A\A	A\A	G\G	G\G	G\G	A\A
WBDC287 ^	35.5	32.5	21.7292	12.2083	45.0492	624.498	35.6	8.5	27.1	13.9333	28.6	28.8	13.9333	360	90	0	112.923	235	0	1	235	-87	G\G	G\G	G\G	G\G	A\A	A\A	G\G	G\G	G\G	A\A	A\A	A\A	-	A\A	C\C	G\G	G\G	C\C	G\G	A\A	G\G	A\A	G\G	G\G	G\G	G\G	G\G
WBDC288	35.4167	32.9833	17.1625	9.00833	36.9194	603.694	30.1	5.7	24.4	9.61667	23.9167	23.9667	9.61667	737	184	0	112.184	484	0	2	484	797	G\G	G\G	G\G	G\G	A\A	A\A	G\G	G\G	-	G\G	A\A	G\G	G\G	A\A	C\C	G\G	G\G	C\C	G\G	A\A	G\G	A\A	G\G	G\G	G\G	A\A	G\G
WBDC289 ^	35.4833	32.5167	21.7292	12.2083	45.0492	624.498	35.6	8.5	27.1	13.9333	28.6	28.8	13.9333	360	90	0	112.923	235	0	1	235	-87	G\G	G\G	G\G	G\G	A\A	A\A	A\A	A\A	G\G	G\G	A\A	G\G	G\G	A\A	A\A	G\G	G\G	C\C	G\G	G\G	G\G	A\A	G\G	G\G	G\G	A\A	G\G
WBDC290	34.9333	31.6667	19.9208	11.6917	47.3347	521.141	32.4	7.7	24.7	13.4167	25.6	25.7667	13.4167	437	112	0	115.275	282	0	0	282	278	G\G	G\G	G\G	C\C	A\A	A\A	G\G	A\A	G\G	G\G	A\A	A\A	G\G	A\A	C\C	G\G	G\G	-	A\A	A\A	G\G	A\A	G\G	G\G	G\G	G\G	A\A
WBDC291	34.9167	31.7167	19.925	11.65	47.551	518.453	32.3	7.8	24.5	13.45	25.5667	25.7667	13.45	461	118	0	115.676	299	0	0	299	259	G\G	G\G	G\G	C\C	A\A	A\A	G\G	G\G	G\G	G\G	A\A	A\A	G\G	A\A	C\C	G\G	C\C	G\G	A\A	A\A	A\A	A\A	A\A	G\G	G\G	G\G	A\A
WBDC292	35.0167	31.8	19.5083	11.6333	46.9086	533.257	32.2	7.4	24.8	12.8833	25.3	25.5	12.8833	496	124	0	115.681	324	0	0	324	360	G\G	G\G	G\G	G\G	A\A	A\A	G\G	G\G	G\G	G\G	A\A	G\G	G\G	A\A	C\C	G\G	G\G	C\C	A\A	A\A	A\A	A\A	G\G	G\G	G\G	G\G	G\G
WBDC293	35.1667	31.8	17.4875	11.4417	45.0459	566.565	30.7	5.3	25.4	10.2667	23.6333	23.75	10.2667	511	119	0	115.221	329	0	0	329	713	G\G	G\G	A\A	C\C	A\A	C\C	G\G	A\A	G\G	G\G	A\A	A\A	G\G	A\A	C\C	G\G	G\G	G\G	G\G	A\A	G\G	A\A	G\G	G\G	G\G	A\A	G\G
WBDC294 ^	34.9833	31.75	19.8917	11.7167	47.4359	525.616	32.4	7.7	24.7	13.35	25.6167	25.8167	13.35	473	121	0	115.773	308	0	0	308	272	A\A	G\G	G\G	G\G	A\A	A\A	G\G	A\A	A\A	G\G	A\A	G\G	G\G	A\A	C\C	G\G	G\G	C\C	G\G	A\A	G\G	A\A	G\G	G\G	G\G	G\G	G\G
WBDC295	42.0706	37.0778	19.05	11.8	31.4667	958.477	40.2	2.7	37.5	7.61667	30.9667	30.9667	7.61667	548	98	0	87.1589	269	2	2	269	517	G\G	G\G	A\A	C\C	A\A	A\A	G\G	G\G	A\A	G\G	A\A	A\A	G\G	G\G	C\C	G\G	G\G	C\C	G\G	A\A	G\G	A\A	G\G	G\G	G\G	A\A	G\G
WBDC296	41.555	37.055	19.3875	12.2583	32.7763	941.264	40.5	3.1	37.4	8.11667	30.8	31.0667	8.11667	479	85	0	86.3976	235	1	2	235	440	G\G	G\G	A\A	C\C	A\A	A\A	G\G	G\G	A\A	G\G	A\A	A\A	G\G	A\A	C\C	G\G	G\G	C\C	G\G	G\G	G\G	A\A	G\G	-	G\G	G\G	G\G
WBDC297	41.7547	37.0642	19.1625	11.9583	31.8889	952.557	40.3	2.8	37.5	7.78333	30.75	30.9833	7.78333	512	89	0	86.2617	250	1	2	250	507	G\G	G\G	A\A	C\C	A\A	A\A	G\G	A\A	A\A	A\A	A\A	A\A	G\G	A\A	C\C	G\G	G\G	C\C	G\G	A\A	G\G	A\A	G\G	G\G	G\G	G\G	G\G
WBDC298	41.0875	37.0822	18.875	12.9667	34.1228	932.159	40.4	2.4	38	8.61667	30.15	30.4333	7.71667	447	82	0	85.4175	218	1	2	218	465	G\G	G\G	G\G	C\C	A\A	A\A	G\G	A\A	A\A	G\G	A\A	A\A	G\G	G\G	C\C	C\C	G\G	C\C	G\G	A\A	G\G	A\A	G\G	G\G	G\G	A\A	G\G
WBDC299	36.7064	36.6583	15.9167	11.1167	34.5238	816.432	33.3	1.1	32.2	5.8	25.55	25.6167	5.8	654	124	1	87.6432	360	8	11	360	687	G\G	G\G	G\G	C\C	A\A	C\C	A\A	A\A	A\A	G\G	-	A\A	G\G	A\A	C\C	G\G	G\G	C\C	G\G	A\A	G\G	A\A	G\G	G\G	G\G	A\A	G\G
WBDC300	36.855	36.3708	16.5958	12.025	37	810.046	34.3	1.8	32.5	6.61667	26.2	26.25	6.61667	488	95	0	88.6818	269	5	5	269	478	G\G	G\G	G\G	C\C	A\A	A\A	G\G	G\G	A\A	A\A	A\A	G\G	G\G	A\A	A\A	G\G	G\G	C\C	G\G	A\A	G\G	A\A	A\A	G\G	G\G	G\G	G\G
WBDC302	35.875	33.3667	12.4708	9.10833	34.2419	656.888	26.4	-0.2	26.6	4.18333	19.95	20.1667	4.18333	787	177	0	105.115	485	1	2	485	1473	G\G	G\G	G\G	G\G	A\A	A\A	G\G	A\A	-	A\A	A\A	G\G	-	A\A	C\C	G\G	G\G	C\C	G\G	A\A	G\G	A\A	G\G	G\G	G\G	G\G	A\A
WBDC303	36.1111	33.7403	13.0958	12.0083	40.1616	689.112	29.6	-0.3	29.9	4.53333	21.25	21.3167	4.53333	567	128	0	102.985	346	0	2	346	1278	A\A	G\G	A\A	G\G	G\G	A\A	G\G	G\G	G\G	G\G	A\A	G\G	G\G	A\A	C\C	G\G	G\G	C\C	G\G	G\G	A\A	G\G	G\G	G\G	G\G	G\G	G\G
WBDC304	35.9583	33.6444	12.6958	10.275	36.828	668.586	27.7	-0.2	27.9	4.33333	20.4833	20.6667	4.33333	758	170	0	103.796	461	1	2	461	1363	G\G	G\G	G\G	G\G	A\A	A\A	G\G	G\G	G\G	A\A	A\A	G\G	G\G	A\A	C\C	G\G	G\G	C\C	G\G	G\G	G\G	A\A	G\G	G\G	G\G	A\A	A\A
WBDC305	36.0014	33.6556	12.6958	10.275	36.828	668.586	27.7	-0.2	27.9	4.33333	20.4833	20.6667	4.33333	758	170	0	103.796	461	1	2	461	1363	G\G	G\G	G\G	G\G	A\A	A\A	G\G	G\G	G\G	A\A	A\A	A\A	G\G	A\A	C\C	G\G	G\G	C\C	G\G	G\G	G\G	A\A	G\G	G\G	G\G	A\A	G\G
WBDC307	36.0744	33.1958	16.2417	12.4	41.4716	669.986	32.3	2.4	29.9	7.76667	23.9833	23.9833	7.76667	357	89	0	111.115	234	0	0	234	820	G\G	G\G	A\A	C\C	A\A	A\A	G\G	G\G	G\G	G\G	A\A	G\G	G\G	G\G	C\C	G\G	G\G	C\C	G\G	A\A	G\G	A\A	G\G	G\G	G\G	A\A	A\A
WBDC308 ^	36.3789	32.5964	16.5917	13.7667	45.7364	644.003	32.5	2.4	30.1	8.3	23.85	23.85	8.3	243	52	0	107.103	151	0	0	151	752	G\G	G\G	G\G	C\C	A\A	A\A	G\G	G\G	G\G	A\A	A\A	G\G	G\G	A\A	C\C	G\G	G\G	C\C	G\G	A\A	A\A	A\A	G\G	G\G	G\G	G\G	A\A
WBDC309 ^	37.0069	35.0289	16.8958	14.2417	41.7644	769.727	35.6	1.5	34.1	7.4	25.85	26.1167	7.4	287	59	0	92.2183	160	1	2	160	456	G\G	G\G	G\G	G\G	A\A	A\A	G\G	A\A	G\G	A\A	A\A	G\G	G\G	A\A	A\A	G\G	G\G	C\C	G\G	A\A	G\G	A\A	G\G	G\G	G\G	A\A	G\G
WBDC310	36.9194	34.5389	14.9917	12.75	40.9968	707.694	31.2	0.1	31.1	5.96667	23.25	23.25	5.96667	241	49	0	87.809	131	0	0	131	805	G\G	G\G	-	G\G	A\A	A\A	G\G	A\A	A\A	G\G	A\A	G\G	G\G	A\A	C\C	G\G	G\G	C\C	G\G	A\A	G\G	A\A	G\G	G\G	G\G	A\A	G\G
WBDC312	36.7644	34.4714	15.2083	12.2333	41.0515	680.043	30.4	0.6	29.8	6.45	23.0333	23.0333	6.45	279	59	0	90.7799	158	1	1	158	738	G\G	G\G	G\G	G\G	A\A	A\A	G\G	G\G	A\A	G\G	A\A	G\G	G\G	A\A	C\C	G\G	G\G	C\C	A\A	A\A	A\A	A\A	A\A	G\G	G\G	A\A	G\G
WBDC315 ^	36.8458	34.9422	16.9875	13.375	41.0276	753.148	34.7	2.1	32.6	7.68333	25.9667	25.9667	7.68333	352	76	0	95.2921	203	2	2	203	450	G\G	G\G	G\G	C\C	A\A	A\A	A\A	A\A	G\G	A\A	A\A	G\G	G\G	A\A	C\C	G\G	G\G	C\C	G\G	A\A	G\G	A\A	A\A	G\G	G\G	G\G	G\G
WBDC316	36.5528	36.2306	17.4125	11.1917	36.5741	777.166	33.6	3	30.6	7.75	26.4667	26.65	7.75	615	117	1	86.2122	336	11	11	336	329	G\G	G\G	G\G	C\C	A\A	A\A	G\G	A\A	A\A	A\A	A\A	A\A	G\G	A\A	C\C	G\G	G\G	C\C	G\G	A\A	G\G	A\A	G\G	G\G	G\G	A\A	G\G
WBDC317 ^	38.7572	35.5228	18.525	14.6333	39.8728	857.508	38.3	1.6	36.7	9.26667	28.8833	28.8833	7.85	163	31	0	90.2449	82	0	0	77	310	G\G	G\G	A\A	C\C	A\A	A\A	G\G	G\G	A\A	G\G	A\A	A\A	G\G	A\A	C\C	G\G	G\G	C\C	G\G	G\G	G\G	A\A	G\G	-	G\G	G\G	G\G
WBDC318	36.7417	32.6	13.5667	11.2167	36.6558	714.901	28.8	-1.8	30.6	4.46667	21.4667	21.55	4.46667	319	69	0	103.586	194	0	0	194	1532	G\G	G\G	G\G	C\C	A\A	A\A	G\G	A\A	A\A	G\G	A\A	G\G	G\G	A\A	C\C	G\G	G\G	C\C	G\G	G\G	G\G	A\A	G\G	G\G	G\G	G\G	G\G
WBDC319	36.6764	32.4903	14.9875	11.875	39.0625	696.338	30.3	-0.1	30.4	6.05	22.65	22.7	6.05	289	63	0	106.445	178	0	0	178	1264	G\G	G\G	G\G	C\C	A\A	A\A	G\G	A\A	G\G	G\G	A\A	G\G	G\G	A\A	C\C	G\G	G\G	C\C	G\G	G\G	G\G	A\A	G\G	G\G	G\G	G\G	A\A
WBDC320	36.6222	32.4236	15.65	12.55	41.5563	672.12	31.2	1	30.2	6.98333	23.0833	23.1	6.98333	265	57	0	107.15	163	0	0	163	1079	A\A	G\G	G\G	C\C	A\A	A\A	G\G	A\A	-	A\A	A\A	G\G	G\G	A\A	C\C	G\G	G\G	C\C	G\G	G\G	G\G	A\A	G\G	G\G	G\G	G\G	A\A
WBDC323 ^	58.5462	37.8959	15.55	13.3	32.2816	989.892	37	-4.2	41.2	15.2833	26.4333	27.8833	3.25	220	44	1	76.3046	109	5	10	67	225	G\G	G\G	G\G	C\C	G\G	A\A	G\G	A\A	A\A	G\G	A\A	G\G	G\G	A\A	C\C	G\G	G\G	C\C	A\A	A\A	G\G	A\A	G\G	G\G	G\G	A\A	G\G
WBDC324 ^	61.4569	35.8309	14.7042	14.7417	38.49	895.675	35.4	-2.9	38.3	8.65	25.9167	25.9167	3.83333	272	64	0	99.4598	152	0	0	120	774	G\G	G\G	G\G	G\G	A\A	A\A	A\A	A\A	G\G	G\G	A\A	G\G	G\G	A\A	C\C	G\G	G\G	C\C	G\G	A\A	G\G	A\A	A\A	-	G\G	G\G	G\G
WBDC329 ^	55.6003	38.182	17.025	12.1667	33.6096	946.235	36.1	-0.1	36.2	10.6167	28.6333	28.6333	5.41667	231	37	3	65.2272	100	11	11	89	128	G\G	G\G	G\G	C\C	G\G	A\A	G\G	G\G	A\A	G\G	A\A	G\G	G\G	A\A	C\C	G\G	G\G	C\C	G\G	A\A	G\G	A\A	G\G	-	G\G	G\G	G\G
WBDC330 ^	56.2923	38.7701	15.325	12.2	30.4239	1066.22	36.6	-3.5	40.1	8.78333	27.1667	28.45	2.18333	214	32	3	63.3888	91	12	13	79	361	G\G	G\G	G\G	C\C	A\A	A\A	G\G	A\A	G\G	G\G	A\A	A\A	G\G	A\A	C\C	G\G	G\G	C\C	G\G	A\A	G\G	A\A	G\G	G\G	G\G	A\A	G\G
WBDC331 ^	56.1066	39.2395	16.4958	11.8583	29.136	1099.47	38.1	-2.6	40.7	9.78333	28.6	30.05	2.96667	184	26	2	61.9539	74	10	11	70	55	G\G	G\G	G\G	C\C	G\G	A\A	G\G	G\G	A\A	G\G	A\A	G\G	G\G	A\A	C\C	G\G	G\G	C\C	G\G	A\A	G\G	A\A	G\G	G\G	G\G	A\A	G\G
WBDC332 ^	56.4167	38.4333	15.1792	12.475	31.743	1026.97	36.1	-3.2	39.3	8.8	26.6667	27.8333	2.5	228	36	3	65.3141	100	12	14	82	460	G\G	G\G	G\G	C\C	A\A	A\A	G\G	A\A	G\G	G\G	A\A	G\G	G\G	A\A	C\C	G\G	G\G	C\C	G\G	A\A	G\G	A\A	G\G	G\G	G\G	A\A	G\G
WBDC334 ^	56.3053	38.2697	13.1208	12.7917	32.7991	1002.18	33.8	-5.2	39	12.7333	24.3833	25.4167	0.716667	240	40	3	68.1909	111	13	16	80	942	G\G	G\G	G\G	C\C	A\A	A\A	G\G	A\A	A\A	G\G	A\A	G\G	G\G	A\A	C\C	G\G	G\G	C\C	A\A	G\G	G\G	A\A	G\G	G\G	G\G	G\G	G\G
WBDC335 ^	55.6232	39.2474	16.7958	11.7417	29.4277	1075.04	37.9	-2	39.9	10.0833	30.05	30.05	3.56667	179	27	2	63.1772	71	10	10	69	42	G\G	G\G	G\G	C\C	G\G	A\A	G\G	G\G	A\A	A\A	A\A	G\G	G\G	A\A	C\C	G\G	G\G	C\C	G\G	A\A	G\G	A\A	G\G	G\G	G\G	A\A	G\G
WBDC336 ^	56.6764	38.4181	13.3375	12.7917	31.9792	1032.43	34.6	-5.4	40	13.15	24.8167	26.05	0.566667	238	39	3	66.9532	109	13	16	79	843	G\G	G\G	G\G	C\C	G\G	A\A	G\G	A\A	A\A	G\G	A\A	G\G	G\G	A\A	C\C	G\G	G\G	C\C	G\G	A\A	G\G	A\A	G\G	G\G	G\G	A\A	G\G
WBDC337 ^	37.5172	37.2294	15.5458	12.6417	34.5401	907.518	36	-0.6	36.6	4.58333	26.5	26.8	4.58333	535	101	1	83.9166	279	7	9	279	801	A\A	G\G	G\G	G\G	A\A	C\C	G\G	A\A	G\G	-	A\A	A\A	G\G	A\A	C\C	G\G	G\G	C\C	G\G	G\G	G\G	A\A	G\G	G\G	G\G	G\G	G\G
WBDC338 ^	37.5403	37.2708	16.3958	12.7417	34.8133	901.081	36.8	0.2	36.6	5.51667	27.2667	27.5833	5.51667	526	101	1	84.7872	278	7	8	278	638	G\G	G\G	G\G	C\C	A\A	C\C	G\G	A\A	G\G	A\A	A\A	G\G	G\G	A\A	C\C	G\G	G\G	C\C	G\G	A\A	G\G	A\A	A\A	G\G	G\G	A\A	A\A
WBDC340	37.3331	37.2531	15.1833	12.4	34.2541	900.73	35.3	-0.9	36.2	4.3	26.0667	26.3	4.3	579	108	2	82.9869	300	9	12	300	837	A\A	G\G	G\G	G\G	A\A	A\A	G\G	G\G	G\G	G\G	A\A	A\A	G\G	A\A	C\C	G\G	G\G	C\C	G\G	A\A	A\A	A\A	G\G	G\G	G\G	G\G	A\A
WBDC341	36.925	36.9456	15.4042	11.625	34.0909	859.324	34	-0.1	34.1	4.83333	25.7	25.7	4.83333	633	118	1	85.3526	337	10	10	337	834	A\A	G\G	G\G	C\C	G\G	A\A	G\G	A\A	A\A	G\G	A\A	G\G	G\G	A\A	C\C	G\G	G\G	C\C	G\G	G\G	G\G	A\A	G\G	G\G	G\G	A\A	G\G
WBDC342	36.9042	36.9717	15.2292	11.5917	33.9932	859.988	33.8	-0.3	34.1	4.63333	25.5333	25.5333	4.63333	658	122	2	84.5219	349	12	12	349	849	A\A	G\G	G\G	C\C	A\A	C\C	G\G	A\A	G\G	G\G	A\A	A\A	G\G	A\A	C\C	G\G	G\G	C\C	G\G	A\A	G\G	A\A	G\G	G\G	G\G	A\A	G\G
WBDC343 ^	36.95	36.8672	16.6375	11.6583	34.801	844.598	34.9	1.4	33.5	6.25	26.7167	26.75	6.25	598	113	1	86.2508	322	8	9	322	615	G\G	G\G	G\G	C\C	A\A	C\C	G\G	G\G	A\A	A\A	A\A	A\A	-	A\A	A\A	G\G	G\G	C\C	G\G	G\G	G\G	A\A	G\G	G\G	G\G	A\A	G\G
WBDC345	66.8333	38.95	14.4708	13.075	34.8667	891.642	34.6	-2.9	37.5	9.45	23.8667	25.4333	3.35	299	63	0	86.4924	150	2	4	113	687	A\A	G\G	G\G	G\G	G\G	A\A	G\G	G\G	A\A	G\G	A\A	G\G	G\G	A\A	C\C	G\G	G\G	C\C	A\A	A\A	G\G	A\A	A\A	G\G	G\G	G\G	G\G
WBDC347 ^	67	37.8	15.325	13.5667	35.4221	901.528	35.9	-2.4	38.3	10.45	24.6833	26.4	4.08333	232	55	0	95.3321	124	0	1	94	649	G\G	G\G	G\G	C\C	G\G	A\A	G\G	A\A	A\A	G\G	A\A	G\G	G\G	A\A	C\C	G\G	G\G	C\C	A\A	A\A	G\G	A\A	G\G	G\G	G\G	G\G	G\G
WBDC350	35.3	32.29	19.4375	11.0417	44.344	577.078	32.2	7.3	24.9	12.25	25.75	25.9167	12.25	433	106	0	114.805	286	0	0	286	343	A\A	G\G	G\G	C\C	A\A	A\A	A\A	G\G	G\G	G\G	A\A	G\G	G\G	A\A	C\C	G\G	G\G	C\C	G\G	G\G	G\G	A\A	G\G	G\G	G\G	A\A	A\A
a Accessions highlighted in blue and red are respectively parts of the 'Eastern Mediterranean' and 'Central Asia ' sub-samples of material, used in LD analysis (see main text)
* 13 accessions excluded from ecological niche modelling because they were identified to occur at ‘outlier’ sites (see main text)
^ Accessions in ‘lost’ habitat under the 2080s A2 scenario (see main text)
[truncated: 2,507 more columns]
